# Supplementary material for: Overexpression of stress granule protein TZF1 enhances salt stress tolerance by targeting ACA11 mRNA for degradation in Arabidopsis
Source: Front Plant Sci. 2024 May 8;15:1375478. doi: 10.3389/fpls.2024.1375478 (PMC11122021; doi:10.3389/fpls.2024.1375478)
Supplement: Supplementary file 2 [file Table_1.xlsx]

## Sheet: A
differentially expressed genes in TZF1 OE after NaCl treatment
gene_id	NaCl_TZF1 OE_bio1	NaCl_TZF1 OE_bio2	NaCl_TZF1 OE_bio3	Mock_TZF1 OE_bio1	Mock_TZF1 OE_bio2	Mock_TZF1 OE_bio3	log2FoldChange	pval	padj	bDiff	geneName	description
AT5G15960	10637	4827	10377	44	46	40	7.69675	0	0	TRUE	KIN1
AT1G77120	6733	4042	7171	67	50	69	6.70421	8.52e-298	9.47e-294	TRUE	ADH1	Alcohol dehydrogenase, zinc-type, conserved site,GroES-like superfamily,Alcohol dehydrogenase, C-terminal,Alcohol dehydrogenase, N-terminal,NAD(P)-binding domain superfamily
AT1G07720	12467	7248	11915	520	690	567	4.32992	3.17e-263	2.35e-259	TRUE	KCS3	Very-long-chain 3-ketoacyl-CoA synthase,FAE1/Type III polyketide synthase-like protein,3-Oxoacyl-[acyl-carrier-protein (ACP)] synthase III, C-terminal,Thiolase-like
AT1G62570	31930	21413	32604	432	539	324	6.1975	7.22e-230	4.02e-226	TRUE	FMOGS-OX4	Flavin monooxygenase FMO,Flavin monooxygenase-like,FAD/NAD(P)-binding domain superfamily
AT3G03470	9669	6168	9204	482	498	461	4.30146	2.14e-215	9.51e-212	TRUE	CYP89A9	Cytochrome P450,Cytochrome P450, E-class, group I,Cytochrome P450, conserved site,Cytochrome P450 superfamily
AT1G54100	49457	28987	44297	3047	2987	2998	3.94062	8.24e-215	3.05e-211	TRUE	ALDH7B4	Aldehyde dehydrogenase domain,Aldehyde/histidinol dehydrogenase,Aldehyde dehydrogenase, N-terminal,Aldehyde dehydrogenase, glutamic acid active site
AT4G30470	9939	4870	11618	361	413	384	4.62779	1.17e-203	3.71e-200	TRUE		NAD(P)-binding domain,NAD(P)-binding domain superfamily
AT2G33590	12326	6192	10466	773	858	707	3.7899	2.4e-197	6.67e-194	TRUE		NAD-dependent epimerase/dehydratase,NAD(P)-binding domain superfamily
AT5G06760	28592	16980	24354	39	16	56	9.17859	2.37e-188	5.85e-185	TRUE	LEA46	Late embryogenesis abundant protein, LEA-25/LEA-D113
AT5G14920	370	186	326	10780	8746	9285	-4.81982	1.01e-179	2.25e-176	TRUE	GASA14	Gibberellin regulated protein
AT3G02480	42223	25100	35316	46	10	34	9.90975	6.31e-177	1.27e-173	TRUE
AT4G33150	11435	7317	12678	1049	1133	1092	3.44335	3.33e-176	6.17e-173	TRUE		Saccharopine dehydrogenase, NADP binding domain,LOR/SDH bifunctional enzyme, conserved domain,Alanine dehydrogenase/pyridine nucleotide transhydrogenase, NAD(H)-binding domain,Alanine dehydrogenase/pyridine nucleotide transhydrogenase, N-terminal,Saccharopine dehydrogenase, C-terminal,NAD(P)-binding domain superfamily
AT4G02280	11578	7130	11736	270	208	164	5.67873	8.58e-167	1.47e-163	TRUE	SUS3	Sucrose synthase,Glycosyl transferase, family 1,Sucrose synthase, plant/cyanobacteria
AT1G56600	2364	1502	2754	18	8	16	7.30793	5.19e-165	8.24e-162	TRUE	GOLS2	Glycosyl transferase, family 8,Nucleotide-diphospho-sugar transferases,Galactinol synthase
AT3G29575	7828	4987	6575	344	350	324	4.43125	2.08e-161	3.09e-158	TRUE	AFP3	Ethylene-responsive binding factor-associated repression,Ninja family,Jas TPL-binding domain,Putative nuclear localisation signal
AT5G45950	8298	4677	7980	941	937	864	3.10494	2.08e-156	2.89e-153	TRUE		GDSL lipase/esterase,GDSL lipase/esterase-like, plant,SGNH hydrolase superfamily
AT5G52300	46341	35969	64195	124	64	181	8.52668	9.26e-155	1.21e-151	TRUE	LTI65	CAP160
AT1G79270	7502	4551	8266	905	1021	920	3.01226	7.6e-152	9.39e-149	TRUE	ECT8	YTH domain
AT3G28007	3834	2601	3426	29	13	31	7.11106	1.17e-147	1.37e-144	TRUE	SWEET4	SWEET sugar transporter,MFS transporter superfamily
AT1G02205	23608	12611	22440	1356	1061	1116	4.18695	9.4e-146	1.05e-142	TRUE	CER1	Fatty acid hydroxylase,Uncharacterised domain Wax2, C-terminal
AT1G69480	1646	1030	1556	32	23	20	5.91471	2.35e-143	2.49e-140	TRUE	PHO1-H10	SPX domain,EXS, C-terminal,PHO1, SPX domain
AT1G01470	21026	12462	19495	1488	1755	1266	3.73071	7.12e-143	7.19e-140	TRUE	LEA14	Late embryogenesis abundant protein, LEA-14,Immunoglobulin-like fold,Water stress and hypersensitive response domain
AT5G17460	9160	7575	9238	309	300	300	5.02146	4.95e-137	4.78e-134	TRUE
AT1G61890	10185	5544	7504	463	579	541	4.04499	6.93e-137	6.42e-134	TRUE	DTX37	Multi antimicrobial extrusion protein
AT2G47770	12675	10794	8385	19	7	21	9.22669	1.67e-136	1.49e-133	TRUE	TSPO	TspO/MBR-related protein
AT1G16850	2535	1530	3143	31	11	22	6.80151	1.72e-132	1.47e-129	TRUE
AT1G19970	1672	921	1527	122	127	135	3.58373	5.03e-130	4.14e-127	TRUE		ER lumen protein retaining receptor
AT1G73390	10692	5377	12709	765	955	813	3.63477	4.49e-129	3.57e-126	TRUE		BRO1 domain
AT4G24510	3911	2156	3814	496	478	474	2.93547	1.39e-128	1.06e-125	TRUE	CER2	Transferase
AT5G39520	2021	1299	1709	7	18	8	7.24894	1.07e-127	7.94e-125	TRUE		Protein of unknown function DUF1997
AT2G04350	10761	5716	10158	1360	1701	1348	2.76517	3.37e-126	2.42e-123	TRUE	LACS8	AMP-dependent synthetase/ligase,AMP-binding, conserved site
AT5G59220	13268	14404	11734	62	33	38	8.18398	8.38e-126	5.82e-123	TRUE	SAG113	PPM-type phosphatase domain,Protein phosphatase 2C family,PPM-type phosphatase domain superfamily
AT5G15500	3581	1915	3388	4	0	4	9.61096	1.89e-124	1.27e-121	TRUE		Ankyrin repeat,Ankyrin repeat-containing domain,PGG domain,Ankyrin repeat-containing domain superfamily
AT1G07430	2622	1358	2803	23	5	9	7.41235	1.15e-123	7.53e-121	TRUE	AIP1	PPM-type phosphatase, divalent cation binding,PPM-type phosphatase domain,Protein phosphatase 2C family,PPM-type phosphatase domain superfamily
AT2G33380	11204	4442	12860	139	74	110	6.40743	1.51e-122	9.59e-120	TRUE	PXG3	Caleosin-related
AT1G24580	2914	2272	2249	29	25	25	6.63974	1.94e-122	1.2e-119	TRUE		Zinc finger, RING-type,Zinc finger, RING/FYVE/PHD-type
AT1G52890	1301	755	1233	40	66	44	4.59616	1.3e-121	7.82e-119	TRUE	NAC019	NAC domain,NAC domain superfamily
AT1G53580	6215	3586	5594	823	927	863	2.74316	1.51e-121	8.83e-119	TRUE	GLY3	Metallo-beta-lactamase,Metallo-hydrolase/oxidoreductase superfamily
AT5G03210	4492	2814	2723	5	5	5	9.08452	3.19e-120	1.82e-117	TRUE
AT5G53970	6839	3704	5935	773	968	809	2.86945	7.22e-120	4.02e-117	TRUE		Aminotransferase, class I/classII,Tyrosine/nicotianamine aminotransferase,Pyridoxal phosphate-dependent transferase, major region, subdomain 1,Pyridoxal phosphate-dependent transferase, subdomain 2,Pyridoxal phosphate-dependent transferase
AT5G65730	104	39	97	3640	2738	3497	-5.14716	1.45e-118	7.87e-116	TRUE	XTH6	Glycoside hydrolase family 16,Glycoside hydrolase, family 16, active site,Xyloglucan endo-transglycosylase, C-terminal,Concanavalin A-like lectin/glucanase domain superfamily,Xyloglucan endotransglucosylase/hydrolase
AT5G10480	9979	5178	8970	1662	1760	1650	2.41841	2.56e-117	1.36e-114	TRUE	PAS2	Protein-tyrosine phosphatase-like, PTPLA
AT1G52190	238	126	220	2396	2350	2125	-3.35774	3.73e-117	1.93e-114	TRUE	NPF1.2	Proton-dependent oligopeptide transporter family,Major facilitator superfamily domain,MFS transporter superfamily
AT1G69260	5599	3662	6529	87	74	147	5.75034	1.8e-116	9.11e-114	TRUE	AFP1	Ethylene-responsive binding factor-associated repression,Ninja family,Jas TPL-binding domain,Putative nuclear localisation signal
AT1G72770	11505	8236	12686	928	829	923	3.77621	2.95e-116	1.46e-113	TRUE	HAB1	PPM-type phosphatase, divalent cation binding,PPM-type phosphatase domain,Protein phosphatase 2C family,PPM-type phosphatase domain superfamily
AT2G39800	109092	81097	117080	7781	6740	7589	3.97834	3.46e-114	1.67e-111	TRUE	P5CSA	GPR domain,Aspartate/glutamate/uridylate kinase,Glutamate/acetylglutamate kinase,Glutamate 5-kinase/delta-1-pyrroline-5-carboxylate synthase,Delta l-pyrroline-5-carboxylate synthetase,Aldehyde dehydrogenase domain,Aldehyde/histidinol dehydrogenase,Aldehyde dehydrogenase, N-terminal,Glutamate 5-kinase, conserved site,Gamma-glutamyl phosphate reductase GPR, conserved site,Acetylglutamate kinase-lik…
AT1G45249	5137	3223	5867	606	637	525	3.1786	3.87e-112	1.83e-109	TRUE	ABF2	Basic-leucine zipper domain,Transcription factor, Skn-1-like, DNA-binding domain superfamily
AT3G03341	2104	1412	1608	20	9	13	6.92963	4.09e-112	1.9e-109	TRUE
AT5G57800	16236	7922	15548	2321	2614	2143	2.64035	2.1e-110	9.55e-108	TRUE	CER3	Fatty acid hydroxylase,Uncharacterised domain Wax2, C-terminal,NAD(P)-binding domain superfamily
AT1G07985	1553	1070	1505	50	45	65	4.83249	5.26e-110	2.34e-107	TRUE
AT3G57010	11255	6159	9055	544	410	374	4.44448	1.14e-108	4.97e-106	TRUE	SSL8	Strictosidine synthase,Six-bladed beta-propeller, TolB-like,Strictosidine synthase, conserved region
AT1G20450	23335	15603	35964	846	933	1213	4.74754	9.59e-108	4.1e-105	TRUE	ERD10	Dehydrin,Dehydrin, conserved site
AT3G57540	1137	712	1090	73	71	72	3.92804	2.14e-107	8.96e-105	TRUE		Remorin, C-terminal
AT2G29380	1195	726	1283	8	5	5	7.36135	2.63e-107	1.08e-104	TRUE	HAI3	PPM-type phosphatase, divalent cation binding,PPM-type phosphatase domain,Protein phosphatase 2C family,PPM-type phosphatase domain superfamily
AT1G07040	3904	2280	3806	615	721	687	2.48667	1.11e-106	4.47e-104	TRUE		Domain of unknown function DUF1338
AT1G53470	2536	1111	1990	148	129	125	3.92396	1.23e-105	4.87e-103	TRUE	MSL4	Mechanosensitive ion channel MscS,LSM domain superfamily,Mechanosensitive ion channel MscS-like, plants/fungi
AT5G15190	2045	1436	1675	65	76	77	4.73103	6.33e-105	2.47e-102	TRUE
AT5G11110	5013	3788	4850	340	356	351	3.90239	5.5e-104	2.11e-101	TRUE	SPS2	Sucrose synthase,Glycosyl transferase, family 1,Sucrose-phosphatase-like, N-terminal,Sucrose phosphate synthase, plant,Sucrose-phosphate synthase, C-terminal,HAD-like superfamily
AT2G41190	23213	18972	23123	215	88	204	6.99061	1.31e-103	4.92e-101	TRUE	AVT1A	Amino acid transporter, transmembrane domain
AT1G60190	10313	8602	8170	58	19	50	7.65117	3.52e-102	1.3e-99	TRUE	PUB19	Armadillo,U box domain,Armadillo-like helical,Zinc finger, RING/FYVE/PHD-type,Armadillo-type fold
AT1G05100	1616	1029	1188	17	8	13	6.65354	1.23e-101	4.49e-99	TRUE	MAPKKK18	Protein kinase domain,Serine/threonine-protein kinase, active site,Protein kinase-like domain superfamily,Protein kinase, ATP binding site
AT4G22820	3827	1859	3382	397	530	422	2.90532	1.59e-101	5.7e-99	TRUE	SAP9	Zinc finger, AN1-type,Zinc finger, A20-type,AN1-like Zinc finger
AT3G62590	986	619	984	53	46	58	4.18894	5.81e-101	2.05e-98	TRUE		Fungal lipase-like domain,Alpha/Beta hydrolase fold
AT2G46680	6535	3652	10798	253	261	233	4.86786	1.44e-100	5e-98	TRUE	ATHB-7	Helix-turn-helix motif,Homeobox domain,Leucine zipper, homeobox-associated,Homeobox-like domain superfamily,Homeobox, conserved site
AT5G57050	5159	3738	5429	351	278	339	4.05564	3.15e-100	1.08e-97	TRUE	ABI2	PPM-type phosphatase, divalent cation binding,PPM-type phosphatase domain,Protein phosphatase 2C family,PPM-type phosphatase domain superfamily
AT2G37770	2702	884	2294	16	32	12	6.52579	2.2e-99	7.42e-97	TRUE	AKR4C9	Aldo/keto reductase, conserved site,Aldo/keto reductase,NADP-dependent oxidoreductase domain,NADP-dependent oxidoreductase domain superfamily
AT1G50260	3477	2200	3296	414	496	412	2.95475	6.13e-99	2.04e-96	TRUE	NTMC2TYPE5.1	C2 domain,C2 domain superfamily
AT1G58270	17468	8694	17900	2635	2506	2538	2.66399	7.94e-99	2.6e-96	TRUE	ZW9	MATH/TRAF domain,TRAF-like
AT5G66400	95900	64456	80445	2283	1208	1707	5.61248	1.01e-98	3.26e-96	TRUE	RAB18	Dehydrin,Dehydrin, conserved site
AT1G64110	4348	2620	5497	203	151	235	4.50218	1.34e-98	4.24e-96	TRUE		AAA+ ATPase domain,ATPase, AAA-type, core,ATPase, AAA-type, conserved site,P-loop containing nucleoside triphosphate hydrolase
AT5G52310	65303	39155	110666	956	836	1543	5.99082	1.39e-98	4.35e-96	TRUE	RD29A
AT1G49450	3031	2427	2872	93	92	57	5.24968	2.57e-98	7.94e-96	TRUE		WD40 repeat,WD40/YVTN repeat-like-containing domain superfamily,WD40-repeat-containing domain,G-protein beta WD-40 repeat,WD40-repeat-containing domain superfamily
AT4G36600	903	453	877	14	7	18	5.84706	6.47e-98	1.97e-95	TRUE		Late embryogenesis abundant protein LEA
AT5G25460	632	300	723	5832	5747	5545	-3.20079	2.04e-97	6.12e-95	TRUE		Domain of unknown function DUF642,Galactose-binding-like domain superfamily
AT1G17870	2431	1534	1647	40	61	62	5.23506	4.9e-96	1.45e-93	TRUE	EGY3
AT1G17940	5471	2737	6819	367	326	403	3.87436	5.34e-95	1.56e-92	TRUE		BRO1 domain
AT5G15970	29128	17906	28538	2698	2509	3265	3.32455	1.72e-94	4.96e-92	TRUE	KIN2
AT4G40010	1227	610	1201	40	49	70	4.35745	9.59e-94	2.73e-91	TRUE	SRK2F	Protein kinase domain,Serine/threonine-protein kinase, active site,Protein kinase-like domain superfamily,Protein kinase, ATP binding site
AT2G46270	3449	2481	4728	203	299	273	3.93971	1.05e-93	2.95e-91	TRUE	GBF3	Basic-leucine zipper domain,G-box binding protein, multifunctional mosaic region
AT2G31570	3690	2139	3375	528	637	614	2.55567	4e-93	1.11e-90	TRUE	GPX2	Glutathione peroxidase,Glutathione peroxidase active site,Glutathione peroxidase conserved site,Thioredoxin-like superfamily
AT5G20830	6618	5048	5678	369	373	320	4.222	7.62e-93	2.09e-90	TRUE	SUS1	Sucrose synthase,Glycosyl transferase, family 1,Sucrose synthase, plant/cyanobacteria
AT2G30010	28	20	28	748	1045	806	-4.80716	1.17e-92	3.19e-90	TRUE	TBL45	PMR5 N-terminal domain,PC-Esterase,Trichome birefringence-like family,Trichome birefringence-like 45/PMR5
AT5G43840	891	713	1233	19	21	28	5.46507	7.7e-92	2.06e-89	TRUE	HSFA6A	Heat shock factor (HSF)-type, DNA-binding,Heat shock transcription factor family,Winged helix-like DNA-binding domain superfamily,Winged helix DNA-binding domain superfamily
AT2G17840	10427	6425	11558	1707	2144	1752	2.52432	9.13e-92	2.42e-89	TRUE	ERD7	Senescence/spartin-associated
AT1G18870	1794	996	1928	207	177	189	3.18663	9.68e-92	2.53e-89	TRUE	ICS2	Isochorismate synthase,ADC synthase,Chorismate-utilising enzyme, C-terminal
AT1G21400	9600	5249	8964	1506	1424	1277	2.66618	3.06e-91	7.9e-89	TRUE		Dehydrogenase, E1 component,Thiamin diphosphate-binding fold
AT3G22200	23802	13356	24026	4759	4650	4328	2.32433	4.49e-91	1.15e-88	TRUE	POP2	Aminotransferase class-III,Pyridoxal phosphate-dependent transferase, major region, subdomain 1,Pyridoxal phosphate-dependent transferase, subdomain 2,Pyridoxal phosphate-dependent transferase
AT5G63180	20	6	25	1178	1954	1184	-6.05841	1.65e-90	4.18e-88	TRUE		Pectate lyase,Pectin lyase fold/virulence factor,Pectin lyase fold,AmbAllergen
AT1G72680	5462	2611	5261	447	678	573	3.11682	3.53e-90	8.82e-88	TRUE	CAD1	Alcohol dehydrogenase, zinc-type, conserved site,GroES-like superfamily,Alcohol dehydrogenase, C-terminal,Alcohol dehydrogenase, N-terminal,Polyketide synthase, enoylreductase domain,D-isomer specific 2-hydroxyacid dehydrogenase, NAD-binding domain conserved site 1,NAD(P)-binding domain superfamily
AT5G18130	3735	2260	4246	311	466	429	3.25102	8.39e-90	2.07e-87	TRUE
AT3G17810	6765	3869	6661	1478	1736	1608	2.025	1.71e-89	4.17e-87	TRUE	PYD1	Dihydroorotate dehydrogenase domain,Aldolase-type TIM barrel
AT1G80110	2937	2145	2463	166	183	158	4.08596	4.84e-89	1.17e-86	TRUE	PP2B11	F-box domain,Phloem protein 2-like,F-box-like domain superfamily
AT1G29395	5951	3639	6345	397	323	490	3.85636	4.59e-88	1.1e-85	TRUE	COR413IM1	Cold-regulated 413 protein
AT3G10910	2593	1860	2093	125	108	103	4.451	6.37e-88	1.51e-85	TRUE	ATL72	Zinc finger, RING-type,Zinc finger, RING/FYVE/PHD-type
AT1G78070	6112	4165	5899	727	696	637	3.16424	3.67e-87	8.6e-85	TRUE		WD40 repeat,WD40/YVTN repeat-like-containing domain superfamily,WD40-repeat-containing domain,WD40 repeat, conserved site,WD40-repeat-containing domain superfamily
AT1G76180	25407	15560	27825	3591	3809	4408	2.71484	5.45e-87	1.26e-84	TRUE	ERD14	Dehydrin,Dehydrin, conserved site
AT1G17840	11666	6427	11327	2830	2960	2864	1.94005	8.58e-87	1.97e-84	TRUE	ABCG11	ABC transporter-like,AAA+ ATPase domain,ABC-2 type transporter,ABC transporter, conserved site,P-loop containing nucleoside triphosphate hydrolase
AT1G04247	692	458	810	11	18	7	5.79642	1.19e-86	2.71e-84	TRUE
AT1G13990	6532	3870	5999	652	920	650	3.06698	1.55e-86	3.47e-84	TRUE
AT4G33905	939	601	808	4	7	7	6.92966	1.74e-86	3.88e-84	TRUE		Mpv17/PMP22
AT1G74670	363	196	391	3668	3062	3494	-3.23574	1e-85	2.21e-83	TRUE	GASA6	Gibberellin regulated protein
AT1G57590	1791	624	1314	56	46	46	4.69003	1.84e-84	4.02e-82	TRUE	PAE2	Pectinacetylesterase/NOTUM
AT2G06850	506	354	483	6781	5625	6656	-3.57482	3.06e-84	6.6e-82	TRUE	XTH4	Glycoside hydrolase family 16,Glycoside hydrolase, family 16, active site,Beta-glucanase,Xyloglucan endo-transglycosylase, C-terminal,Concanavalin A-like lectin/glucanase domain superfamily,Xyloglucan endotransglucosylase/hydrolase
AT3G15350	2079	980	2025	254	310	248	2.78833	4.03e-84	8.62e-82	TRUE		Glycosyl transferase, family 14
AT3G44880	11341	7457	10768	1758	1983	1824	2.61043	1.89e-83	4e-81	TRUE	PAO	Pheophorbide a oxygenase,Rieske [2Fe-2S] iron-sulphur domain,Rieske [2Fe-2S] iron-sulphur domain superfamily
AT3G03440	1508	969	1486	133	191	153	3.2381	2.32e-83	4.87e-81	TRUE		Armadillo,Armadillo-like helical,Armadillo-type fold
AT3G15670	2338	1530	2218	13	8	35	6.68761	7.06e-83	1.47e-80	TRUE	LEA29
AT5G53120	6098	2981	5233	542	410	411	3.51617	7.21e-83	1.48e-80	TRUE	SPDS3	Spermidine/spermine synthases,S-adenosyl-L-methionine-dependent methyltransferase,Polyamine biosynthesis domain, conserved site,Polyamine biosynthesis domain,Spermidine/spermine synthase, eukaryotes,Spermidine synthase, tetramerisation domain,Spermidine synthase, tetramerisation domain superfamily
AT3G23920	24471	14582	18157	1990	2150	1669	3.4805	1.67e-82	3.41e-80	TRUE	BAM1	Glycoside hydrolase, family 14B, plant,Glycoside hydrolase, family 14,Glycoside hydrolase superfamily,Glycoside hydrolase, family 14, conserved site
AT1G78670	4154	2240	4025	964	1089	974	1.95629	3.85e-82	7.79e-80	TRUE	GGH3	Peptidase C26,Peptidase C26, gamma-glutamyl hydrolase,Class I glutamine amidotransferase-like
AT5G01520	7069	6418	6096	206	146	206	5.27619	1.26e-81	2.53e-79	TRUE		Zinc finger, RING-type, conserved site,Zinc finger, RING-type,Zinc finger, RING/FYVE/PHD-type
AT4G24960	3756	2708	3384	328	325	284	3.58764	1.33e-81	2.65e-79	TRUE	HVA22D	TB2/DP1/HVA22-related protein
AT4G03820	1681	1192	1802	188	225	194	3.13741	6.24e-81	1.23e-78	TRUE		Protein of unknown function DUF3537
AT2G46830	3451	1842	3385	571	560	634	2.45739	1.12e-80	2.19e-78	TRUE	CCA1	SANT/Myb domain,Myb domain, plants,Homeobox-like domain superfamily,Myb domain
AT4G31860	5551	3360	5315	659	918	665	2.8519	1.37e-80	2.65e-78	TRUE		PPM-type phosphatase, divalent cation binding,PPM-type phosphatase domain,Protein phosphatase 2C family,PPM-type phosphatase domain superfamily
AT2G38310	333	167	221	3600	4724	3246	-3.75929	8.04e-80	1.54e-77	TRUE	PYL4	Polyketide cyclase/dehydrase,START-like domain superfamily
AT2G40610	85	58	106	2344	2461	1529	-4.39817	2.32e-79	4.41e-77	TRUE	EXPA8	Expansin,Expansin/pollen allergen, DPBB domain,Expansin, cellulose-binding-like domain,Expansin/Lol pI,RlpA-like protein, double-psi beta-barrel domain,Expansin, cellulose-binding-like domain superfamily,RlpA-like domain superfamily
AT1G68520	797	394	902	4832	6611	5685	-2.85068	2.7e-79	5.09e-77	TRUE	COL6	B-box-type zinc finger,CCT domain
AT3G45300	4976	2750	4768	1181	1325	1290	1.89628	2.02e-77	3.78e-75	TRUE	IVD	Acyl-CoA dehydrogenase, conserved site,Acyl-CoA oxidase/dehydrogenase, central domain,Acyl-CoA dehydrogenase/oxidase C-terminal,Acyl-CoA dehydrogenase/oxidase, N-terminal and middle domain superfamily,Acyl-CoA dehydrogenase/oxidase, N-terminal,Isovaleryl-CoA dehydrogenase,Acyl-CoA dehydrogenase-like, C-terminal,Acyl-CoA dehydrogenase/oxidase, N-terminal domain superfamily
AT1G01120	14142	8397	11602	1433	1576	1117	3.22673	5.1e-76	9.45e-74	TRUE	KCS1	Very-long-chain 3-ketoacyl-CoA synthase,FAE1/Type III polyketide synthase-like protein,3-Oxoacyl-[acyl-carrier-protein (ACP)] synthase III, C-terminal,Thiolase-like
AT3G48460	3877	1556	2648	275	292	246	3.42852	1.68e-75	3.09e-73	TRUE		GDSL lipase/esterase,GDSL lipase/esterase-like, plant,SGNH hydrolase superfamily
AT1G68570	1901	1122	1958	236	206	171	3.17595	4.64e-75	8.46e-73	TRUE	NPF3.1	Proton-dependent oligopeptide transporter family,MFS transporter superfamily
AT3G11410	18120	13901	16279	1237	910	971	4.12384	1.04e-74	1.87e-72	TRUE	PP2CA	PPM-type phosphatase, divalent cation binding,PPM-type phosphatase domain,Protein phosphatase 2C family,PPM-type phosphatase domain superfamily
AT3G05640	6218	3549	6545	495	308	383	3.89063	5.31e-74	9.52e-72	TRUE		PPM-type phosphatase domain,Protein phosphatase 2C family,PPM-type phosphatase domain superfamily
AT5G20270	4505	2845	4087	587	503	540	2.98968	8.67e-74	1.54e-71	TRUE	HHP1	AdipoR/Haemolysin-III-related
AT4G23050	3654	2064	4094	720	872	799	2.20392	2.04e-73	3.6e-71	TRUE		PAS domain,Protein kinase domain,Serine-threonine/tyrosine-protein kinase, catalytic domain,Serine/threonine-protein kinase, active site,Protein kinase-like domain superfamily,PAS fold,Protein kinase, ATP binding site,PAS domain superfamily
AT5G41040	5597	2649	4959	374	411	233	3.80821	2.7e-73	4.73e-71	TRUE	HHT1	Transferase
AT4G27410	7313	4977	6348	524	678	755	3.44368	3.83e-73	6.65e-71	TRUE	RD26	NAC domain,NAC domain superfamily
AT3G16990	1280	815	1162	146	172	157	2.96465	5.78e-73	9.97e-71	TRUE	TENA_E	Thiaminase-2/PQQC,Haem oxygenase-like, multi-helical,TenA_E protein
AT4G12000	723	406	674	75	73	77	3.15693	9.83e-73	1.68e-70	TRUE		Transmembrane protein TMEM64,SNARE associated Golgi protein
AT4G26080	20468	15288	18218	2135	2136	1994	3.31329	1.36e-71	2.31e-69	TRUE	ABI1	PPM-type phosphatase, divalent cation binding,PPM-type phosphatase domain,Protein phosphatase 2C family,PPM-type phosphatase domain superfamily
AT1G54575	1050	556	1137	98	130	85	3.26898	1.6e-71	2.7e-69	TRUE
AT1G20440	57308	36148	78734	3955	4264	5964	3.72247	3.42e-71	5.71e-69	TRUE	COR47	Dehydrin,Dehydrin, conserved site
AT3G63060	1409	1090	905	17	26	15	5.93178	6.61e-71	1.1e-68	TRUE	EDL3	Leucine-rich repeat domain superfamily
AT2G21620	7007	4043	6442	1486	1775	1491	2.06801	8.95e-71	1.47e-68	TRUE	RD2	UspA,Rossmann-like alpha/beta/alpha sandwich fold
AT2G37760	3927	1972	2981	379	475	330	3.06633	1.99e-70	3.25e-68	TRUE	AKR4C8	Aldo/keto reductase, conserved site,Aldo/keto reductase,NADP-dependent oxidoreductase domain,NADP-dependent oxidoreductase domain superfamily
AT1G63010	8423	4668	7004	1326	1583	1246	2.45673	2.92e-70	4.73e-68	TRUE		SPX domain,Major facilitator superfamily,Major facilitator superfamily domain,MFS transporter superfamily
AT4G32920	9162	6288	7497	860	932	715	3.39047	5.95e-70	9.58e-68	TRUE
AT4G16750	1655	1088	1457	170	213	170	3.11756	6.09e-70	9.75e-68	TRUE	ERF039	AP2/ERF domain,DNA-binding domain superfamily,AP2/ERF domain superfamily
AT1G79520	5096	3070	5132	392	233	296	3.96532	9.75e-70	1.55e-67	TRUE		Cation efflux protein,Cation efflux transmembrane domain superfamily,Cation efflux protein, cytoplasmic domain,Cation efflux protein, cytoplasmic domain superfamily
AT3G48240	845	418	555	11	4	8	6.2096	1.36e-69	2.14e-67	TRUE		PB1 domain
AT2G25625	1276	746	1306	125	98	79	3.59462	2.43e-69	3.8e-67	TRUE
AT3G48510	655	584	700	12	8	9	6.06217	4.34e-69	6.74e-67	TRUE
AT3G61890	3526	1719	5565	152	185	209	4.34579	6.23e-69	9.62e-67	TRUE	ATHB-12	Helix-turn-helix motif,Homeobox domain,Leucine zipper, homeobox-associated,Homeobox-like domain superfamily,Homeobox, conserved site
AT5G57610	4968	3282	4913	925	937	876	2.46016	8.38e-69	1.29e-66	TRUE		PB1 domain,Protein kinase domain,Serine-threonine/tyrosine-protein kinase, catalytic domain,Serine/threonine-protein kinase, active site,Protein kinase-like domain superfamily,Protein kinase, ATP binding site
AT3G44735	1203	613	1116	124	90	95	3.36995	6.3e-68	9.6e-66	TRUE	PSK6	Phytosulfokine
AT4G21440	510	306	490	6	7	4	6.1739	8.83e-68	1.34e-65	TRUE	ATMYB102	SANT/Myb domain,Homeobox-like domain superfamily,Myb domain
AT5G61440	29	15	24	438	493	485	-4.12339	1.25e-67	1.87e-65	TRUE	ACHT5	Thioredoxin domain,Thioredoxin-like superfamily
AT5G59090	162	81	152	1107	1729	1484	-3.23425	1.26e-67	1.88e-65	TRUE	SBT4.12	Peptidase S8/S53 domain,Peptidase S8 propeptide/proteinase inhibitor I9,Peptidase S8, subtilisin-related,Peptidase S8, subtilisin, Ser-active site,Cucumisin-like catalytic domain,Peptidase S8/S53 domain superfamily,Peptidase S8 propeptide/proteinase inhibitor I9 superfamily
AT1G68530	53499	33874	45119	8372	9216	8482	2.54644	1.49e-67	2.21e-65	TRUE	CUT1	Very-long-chain 3-ketoacyl-CoA synthase,FAE1/Type III polyketide synthase-like protein,3-Oxoacyl-[acyl-carrier-protein (ACP)] synthase III, C-terminal,Thiolase-like
AT4G22240	19545	9927	15139	3040	3520	2899	2.40968	1.5e-67	2.21e-65	TRUE	PAP2	Plastid lipid-associated protein/fibrillin conserved domain
AT1G67360	3504	1546	3088	285	281	181	3.54891	1.69e-67	2.47e-65	TRUE		Rubber elongation factor
AT3G50970	8146	4205	12115	228	483	291	4.65539	1.91e-67	2.78e-65	TRUE	XERO2	Dehydrin,Dehydrin, conserved site
AT3G58120	224	127	277	2160	1926	2389	-3.16863	2.89e-67	4.18e-65	TRUE	BZIP61	Basic-leucine zipper domain,Transcription factor, Skn-1-like, DNA-binding domain superfamily
AT5G08330	488	280	483	2225	2192	2209	-2.21121	3.31e-67	4.74e-65	TRUE	TCP21	Transcription factor, TCP,Transcription factor TCP subgroup
AT5G47640	1055	650	998	141	172	141	2.75582	3.8e-67	5.41e-65	TRUE	NFYB2	Transcription factor, NFYB/HAP3, conserved site,Transcription factor CBF/NF-Y/archaeal histone domain,Histone-fold
AT1G04220	849	594	796	24	18	6	5.56657	7.09e-67	1e-64	TRUE	KCS2	Very-long-chain 3-ketoacyl-CoA synthase,FAE1/Type III polyketide synthase-like protein,3-Oxoacyl-[acyl-carrier-protein (ACP)] synthase III, C-terminal,Thiolase-like
AT2G23120	5305	3053	5421	1052	1278	1309	2.09834	1.08e-66	1.52e-64	TRUE		Late embryogenesis abundant protein, LEA-18
AT5G47550	2200	1565	1918	194	214	155	3.52527	2.35e-66	3.28e-64	TRUE	CYS5	Cystatin domain,Cystatin
AT3G22830	545	357	865	12	7	10	5.85129	5.39e-66	7.49e-64	TRUE	HSFA6B	Heat shock factor (HSF)-type, DNA-binding,Heat shock transcription factor family,Winged helix-like DNA-binding domain superfamily,Winged helix DNA-binding domain superfamily
AT3G57680	1208	628	948	131	131	110	3.05851	6.31e-66	8.71e-64	TRUE	CTPA3	PDZ domain,C-terminal-processing peptidase S41A,Tail specific protease,ClpP/crotonase-like domain superfamily,PDZ superfamily
AT4G17030	1303	1085	1271	52	50	25	4.96511	7.97e-66	1.09e-63	TRUE	EXLB1	Major pollen allergen Lol pI,Expansin/pollen allergen, DPBB domain,Expansin, cellulose-binding-like domain,Expansin/Lol pI,RlpA-like protein, double-psi beta-barrel domain,Expansin, cellulose-binding-like domain superfamily,RlpA-like domain superfamily
AT2G22240	6586	3803	5200	807	910	677	2.88457	1.2e-65	1.64e-63	TRUE	IPS2	Myo-inositol-1-phosphate synthase,Myo-inositol-1-phosphate synthase, GAPDH-like,NAD(P)-binding domain superfamily
AT1G23800	1715	833	1595	309	354	341	2.19962	1.36e-65	1.85e-63	TRUE	ALDH2B7	Aldehyde dehydrogenase domain,Aldehyde dehydrogenase, cysteine active site,Aldehyde/histidinol dehydrogenase,Aldehyde dehydrogenase, N-terminal,Aldehyde dehydrogenase, glutamic acid active site
AT4G22920	1560	914	1462	268	303	241	2.45683	1.5e-65	2.02e-63	TRUE	SGR1	Staygreen protein
AT1G09500	4957	2321	2066	80	65	42	5.63331	6.25e-65	8.37e-63	TRUE		NAD-dependent epimerase/dehydratase,NAD(P)-binding domain superfamily
AT4G15490	5292	2998	4246	611	596	447	3.08845	6.61e-65	8.81e-63	TRUE	UGT84A3	UDP-glucuronosyl/UDP-glucosyltransferase,UDP-glycosyltransferase family, conserved site
AT5G17860	3438	2669	2711	222	202	172	4.06916	1.08e-64	1.43e-62	TRUE	CCX1	Sodium/calcium exchanger membrane region
Novel00031	28	17	18	468	550	595	-4.38496	1.65e-64	2.18e-62	TRUE
AT1G73480	13507	7665	9467	1425	1463	1497	2.9847	1.83e-64	2.4e-62	TRUE		Serine aminopeptidase, S33,Alpha/Beta hydrolase fold
AT3G14560	1396	819	1278	216	201	224	2.61868	4.23e-64	5.5e-62	TRUE
AT5G60360	30159	16802	34569	7325	8471	7860	1.94881	7.84e-64	1.01e-61	TRUE	AALP	Cysteine peptidase, cysteine active site,Peptidase C1A, papain C-terminal,Peptidase C1A,Cathepsin propeptide inhibitor domain (I29),Cysteine peptidase, histidine active site,Cysteine peptidase, asparagine active site
AT5G47530	822	668	741	36	44	31	4.48449	9.33e-64	1.2e-61	TRUE		DOMON domain,Cytochrome b561/ferric reductase transmembrane,Cytochrome b561 and DOMON domain-containing protein
AT1G47960	821	623	877	76	76	82	3.48866	1.19e-63	1.52e-61	TRUE	C/VIF1	Pectinesterase inhibitor domain,Cell wall/vacuolar inhibitor of fructosidase,Invertase/pectin methylesterase inhibitor domain superfamily
AT3G14310	1021	563	926	4503	6492	4972	-2.45761	2.1e-63	2.67e-61	TRUE	PME3	Pectinesterase, catalytic,Pectinesterase inhibitor domain,Pectin lyase fold/virulence factor,Pectin lyase fold,Pectinesterase, Tyr active site,Pectinesterase, Asp active site,Invertase/pectin methylesterase inhibitor domain superfamily
AT1G52827	679	379	721	48	32	53	3.84498	3.45e-63	4.36e-61	TRUE	CDT1
AT2G42540	58637	25631	60181	2190	960	1470	4.93899	3.57e-63	4.49e-61	TRUE	COR15A
AT1G80160	2838	1813	1411	52	58	31	5.48525	5.69e-63	7.11e-61	TRUE		Glyoxalase/fosfomycin resistance/dioxygenase domain,Glyoxalase/Bleomycin resistance protein/Dihydroxybiphenyl dioxygenase
AT5G61820	38730	20992	34697	2470	3173	1547	3.84205	9.18e-63	1.14e-60	TRUE		Stress up-regulated Nod 19
AT5G64230	1962	1111	1277	114	149	112	3.69779	1.01e-62	1.25e-60	TRUE
AT2G26250	18361	10122	17388	5229	6254	5530	1.61276	1.17e-62	1.44e-60	TRUE	FDH	Very-long-chain 3-ketoacyl-CoA synthase,FAE1/Type III polyketide synthase-like protein,3-Oxoacyl-[acyl-carrier-protein (ACP)] synthase III, C-terminal,Thiolase-like
AT5G63130	554	302	468	23	39	23	4.07744	1.64e-62	2.01e-60	TRUE		PB1 domain
AT1G64660	11179	7499	9055	1324	1205	1185	3.09346	2.3e-62	2.8e-60	TRUE	MGL	Cys/Met metabolism, pyridoxal phosphate-dependent enzyme,Pyridoxal phosphate-dependent transferase, major region, subdomain 1,Pyridoxal phosphate-dependent transferase, subdomain 2,Pyridoxal phosphate-dependent transferase
AT3G13672	514	376	619	6	18	5	5.68954	4.49e-62	5.43e-60	TRUE		E3 ubiquitin-protein ligase SIN-like,TRAF-like,Seven-in-absentia protein, TRAF-like domain
AT2G22122	25	21	31	471	723	627	-4.26047	7.46e-62	8.97e-60	TRUE
AT4G33540	4363	2399	4494	732	1045	896	2.24488	1.63e-61	1.95e-59	TRUE		Metallo-beta-lactamase,Metallo-hydrolase/oxidoreductase superfamily
AT5G24120	7183	3598	6869	1109	1453	999	2.46518	5.58e-61	6.64e-59	TRUE	SIGE	RNA polymerase sigma-70,RNA polymerase sigma-70 region 3,RNA polymerase sigma-70 region 2,RNA polymerase sigma-70 region 4,RNA polymerase sigma factor, region 3/4,RNA polymerase sigma factor, region 2,RNA polymerase sigma-70 like domain,Winged helix-like DNA-binding domain superfamily
AT1G08230	2027	1412	2032	328	367	309	2.64519	6.72e-61	7.95e-59	TRUE	GAT1	Amino acid transporter, transmembrane domain
AT5G49730	854	350	875	6140	5419	5728	-2.89839	8.6e-61	1.01e-58	TRUE	FRO6	Cytochrome b245, heavy chain,FAD-binding 8,Ferric reductase, NAD binding domain,Ferric reductase transmembrane component-like domain,Ferredoxin reductase-type FAD-binding domain,Riboflavin synthase-like beta-barrel
AT3G14440	10220	10377	8623	390	241	296	5.10984	8.77e-61	1.03e-58	TRUE	NCED3	Carotenoid oxygenase
AT1G79970	5839	4054	5106	791	906	858	2.76179	1.03e-60	1.2e-58	TRUE
AT1G17550	4152	2535	3898	957	1013	926	2.06094	1.69e-60	1.95e-58	TRUE	HAB2	PPM-type phosphatase, divalent cation binding,PPM-type phosphatase domain,Protein phosphatase 2C family,PPM-type phosphatase domain superfamily
AT5G45630	1530	1257	880	14	27	24	5.86345	2.27e-60	2.62e-58	TRUE		Senescence regulator S40
AT3G20300	2510	1516	2251	336	268	330	2.91475	2.75e-60	3.15e-58	TRUE		Protein of unknown function DUF3537
AT1G60470	444	238	493	8	5	2	6.13224	8.42e-60	9.6e-58	TRUE	GOLS4	Glycosyl transferase, family 8,Nucleotide-diphospho-sugar transferases,Galactinol synthase
AT2G34070	3850	1654	3821	599	690	632	2.40505	8.93e-60	1.01e-57	TRUE	TBL37	PC-Esterase,Trichome birefringence-like family,Protein trichome birefringence-like 37/38,PMR5 N-terminal domain
AT1G16515	464	286	387	17	24	17	4.3992	1.93e-59	2.18e-57	TRUE
AT5G24080	675	367	570	3	2	1	7.52735	2.13e-59	2.39e-57	TRUE		Protein kinase domain,S-locus glycoprotein domain,Serine/threonine-protein kinase, active site,Protein kinase-like domain superfamily,Protein kinase, ATP binding site,S-receptor-like serine/threonine-protein kinase,Bulb-type lectin domain superfamily,Bulb-type lectin domain
AT1G32450	687	384	485	5326	4708	5636	-3.09652	2.31e-59	2.58e-57	TRUE	NPF7.3	Proton-dependent oligopeptide transporter family,Major facilitator superfamily domain,MFS transporter superfamily
AT1G21410	2731	1631	2383	500	598	533	2.24049	2.4e-59	2.67e-57	TRUE	SKP2A	Leucine-rich repeat,F-box domain,Leucine-rich repeat, cysteine-containing subtype,Leucine-rich repeat domain superfamily,F-box-like domain superfamily
AT3G11690	5629	3238	4200	636	524	589	3.06777	3.03e-59	3.35e-57	TRUE
AT2G25620	1882	887	1662	318	288	284	2.45708	6.96e-59	7.66e-57	TRUE	AtDBP1	PPM-type phosphatase, divalent cation binding,PPM-type phosphatase domain,Protein phosphatase 2C family,PPM-type phosphatase domain superfamily
AT4G34230	7051	3822	5862	828	952	604	2.97297	1.19e-58	1.3e-56	TRUE	CAD5	Alcohol dehydrogenase, zinc-type, conserved site,GroES-like superfamily,Alcohol dehydrogenase, C-terminal,Alcohol dehydrogenase, N-terminal,Polyketide synthase, enoylreductase domain,NAD(P)-binding domain superfamily
AT5G65990	4885	3895	4559	555	559	566	3.19956	1.7e-58	1.85e-56	TRUE	AVT3A	Amino acid transporter, transmembrane domain
AT4G23820	180	77	207	2412	1812	2559	-3.67932	1.82e-58	1.97e-56	TRUE		Glycoside hydrolase, family 28,Parallel beta-helix repeat,Pectin lyase fold/virulence factor,Pectin lyase fold
AT1G23480	74	42	95	644	853	688	-3.15647	2.07e-58	2.24e-56	TRUE	CSLA3	Nucleotide-diphospho-sugar transferases,Glycosyltransferase 2-like
AT1G27200	2887	2274	3039	399	450	374	2.95382	5.66e-58	6.09e-56	TRUE		Glycosyltransferase family 92
AT4G36760	5090	3103	5137	1295	1556	1313	1.86944	1.4e-57	1.5e-55	TRUE	ATAPP1	Creatinase, N-terminal,Peptidase M24,Peptidase M24B, X-Pro dipeptidase/aminopeptidase P, conserved site,Creatinase/Aminopeptidase P/Spt16, N-terminal,Peptidase M24, C-terminal domain,Aminopeptidase P,Creatinase/aminopeptidase-like
AT2G45570	1776	1455	1194	16	39	11	6.06442	3.11e-57	3.3e-55	TRUE	CYP76C2	Cytochrome P450,Cytochrome P450, E-class, group I,Cytochrome P450, conserved site,Cytochrome P450 superfamily
AT3G59140	1916	850	1693	271	298	223	2.62561	3.81e-57	4.03e-55	TRUE	ABCC10	ABC transporter-like,AAA+ ATPase domain,ABC transporter type 1, transmembrane domain,ABC transporter, conserved site,P-loop containing nucleoside triphosphate hydrolase,ABC transporter type 1, transmembrane domain superfamily
AT3G47420	2080	1312	1955	370	329	347	2.53567	3.88e-57	4.09e-55	TRUE	ATPS3	Sugar phosphate transporter,Major facilitator superfamily,Major facilitator superfamily domain,MFS transporter superfamily
AT5G40800	642	451	467	6	1	7	6.59512	1.15e-56	1.2e-54	TRUE
AT2G22430	13601	7185	13461	3943	4784	4095	1.58881	1.59e-56	1.66e-54	TRUE	ATHB-6	Helix-turn-helix motif,Homeobox domain,Leucine zipper, homeobox-associated,Homeobox-like domain superfamily,Homeobox, conserved site
AT5G04370	681	383	619	63	43	61	3.46116	1.62e-56	1.68e-54	TRUE	NAMT1	SAM dependent carboxyl methyltransferase,S-adenosyl-L-methionine-dependent methyltransferase
AT4G17550	5826	3726	5226	607	402	540	3.40432	1.68e-56	1.74e-54	TRUE		Sugar phosphate transporter,Major facilitator superfamily,Major facilitator superfamily domain,MFS transporter superfamily
AT2G15970	62929	40213	59507	10897	8828	9442	2.65719	2.96e-56	3.04e-54	TRUE	COR413PM1	Cold-regulated 413 protein
AT3G08860	710	385	963	29	16	9	5.19727	1.85e-55	1.89e-53	TRUE	PYD4	Aminotransferase class-III,Pyridoxal phosphate-dependent transferase, major region, subdomain 1,Pyridoxal phosphate-dependent transferase, subdomain 2,Pyridoxal phosphate-dependent transferase
AT4G34000	12890	10374	15501	1934	1588	1745	3.06549	1.85e-55	1.89e-53	TRUE	ABF3	Basic-leucine zipper domain
AT3G07700	6408	4058	5734	1294	1345	1179	2.28159	2.62e-55	2.66e-53	TRUE		UbiB domain,Protein kinase-like domain superfamily
AT3G46450	3347	1940	3591	874	842	812	1.98139	4.04e-55	4.09e-53	TRUE		CRAL-TRIO lipid binding domain,CRAL-TRIO lipid binding domain superfamily
AT1G66760	7058	4532	5508	958	1072	1016	2.69044	4.55e-55	4.58e-53	TRUE	DTX9	Multi antimicrobial extrusion protein
AT5G06530	3755	2378	3559	622	581	714	2.52027	6.04e-55	6.05e-53	TRUE	ABCG22	ABC transporter-like,AAA+ ATPase domain,ABC-2 type transporter,ABC transporter, conserved site,P-loop containing nucleoside triphosphate hydrolase
AT5G48490	162	60	137	1335	1198	1612	-3.34353	1.28e-54	1.28e-52	TRUE		Bifunctional inhibitor/plant lipid transfer protein/seed storage helical domain,Bifunctional inhibitor/plant lipid transfer protein/seed storage helical domain superfamily
AT1G51140	3375	1924	4610	455	369	446	3.07616	4.44e-54	4.41e-52	TRUE	BHLH122	Myc-type, basic helix-loop-helix (bHLH) domain,Helix-loop-helix DNA-binding domain superfamily
AT1G06570	9099	6153	8655	1841	1904	1947	2.27319	4.58e-54	4.52e-52	TRUE	HPD	Glyoxalase/fosfomycin resistance/dioxygenase domain,4-hydroxyphenylpyruvate dioxygenase,Glyoxalase/Bleomycin resistance protein/Dihydroxybiphenyl dioxygenase
Novel00001	929	712	852	21	4	20	5.73728	5.16e-54	5.07e-52	TRUE
AT4G15910	7356	5133	7230	1428	1400	1465	2.40094	7.66e-54	7.5e-52	TRUE	ATDI21	Late embryogenesis abundant protein, LEA5-type
AT5G52882	207	112	174	1002	1336	1365	-2.69198	8.51e-54	8.3e-52	TRUE		AAA+ ATPase domain,ATPase, AAA-type, core,ATPase, AAA-type, conserved site,P-loop containing nucleoside triphosphate hydrolase
AT1G51500	13430	9018	13684	3298	3475	3288	2.04507	1.07e-53	1.04e-51	TRUE	ABCG12	ABC transporter-like,AAA+ ATPase domain,ABC-2 type transporter,ABC transporter, conserved site,P-loop containing nucleoside triphosphate hydrolase
AT2G34610	407	248	597	7	2	4	6.33256	1.32e-53	1.28e-51	TRUE
AT1G48100	868	534	731	86	62	61	3.49576	1.37e-53	1.32e-51	TRUE		Glycoside hydrolase, family 28,Parallel beta-helix repeat,Pectin lyase fold/virulence factor,Pectin lyase fold
AT4G21850	63	61	68	928	915	1080	-3.62302	1.42e-53	1.36e-51	TRUE	MSRB9	Peptide methionine sulphoxide reductase MrsB,Mss4-like superfamily,Peptide methionine sulfoxide reductase
AT2G10940	2175	753	1831	22641	16104	21076	-3.48595	2.42e-53	2.31e-51	TRUE		Bifunctional inhibitor/plant lipid transfer protein/seed storage helical domain,Hydrophobic seed protein,Bifunctional inhibitor/plant lipid transfer protein/seed storage helical domain superfamily
AT1G78610	6024	3010	5450	1138	932	983	2.39052	6.06e-53	5.75e-51	TRUE	MSL6	Mechanosensitive ion channel MscS,LSM domain superfamily,Mechanosensitive ion channel MscS-like, plants/fungi
AT3G51895	1691	985	1406	169	118	104	3.51635	6.86e-53	6.49e-51	TRUE	SULTR3;1	SLC26A/SulP transporter,STAS domain,SLC26A/SulP transporter domain,Sulphate anion transporter, conserved site,Sulfate transporter 3.1/3.2,STAS domain superfamily
AT1G58360	14332	8638	11448	2152	1838	1728	2.76692	7.64e-53	7.19e-51	TRUE	AAP1	Amino acid transporter, transmembrane domain
AT3G14590	869	551	959	154	178	179	2.39533	7.84e-53	7.36e-51	TRUE	NTMC2TYPE6.2	C2 domain,C2 domain superfamily
AT4G05100	567	385	560	62	63	70	3.12539	8.11e-53	7.58e-51	TRUE	AtMYB74	SANT/Myb domain,Homeobox-like domain superfamily,Myb domain
AT5G65140	1111	517	1323	111	113	77	3.37991	8.29e-53	7.71e-51	TRUE	TPPJ	Trehalose-phosphatase,HAD-superfamily hydrolase, subfamily IIB,HAD-like superfamily
AT2G34510	237	104	200	1222	1132	1207	-2.53921	1.9e-52	1.76e-50	TRUE		Domain of unknown function DUF642,Galactose-binding-like domain superfamily
AT1G75500	809	491	638	5094	4519	4713	-2.65375	1.95e-52	1.8e-50	TRUE	WAT1	EamA domain,WAT1-related protein
AT2G17230	191	83	114	1897	1482	1763	-3.5022	3.13e-52	2.88e-50	TRUE	EXL5	Protein EXORDIUM-like
AT2G35070	388	252	584	5	12	15	5.21871	3.28e-52	3e-50	TRUE		Coiled-coil domain-containing protein 90-like
AT4G21570	5564	3240	5279	1376	1577	1241	1.93274	4.41e-52	4.02e-50	TRUE		Organic solute transporter subunit alpha/Transmembrane protein 184
AT5G16250	166	71	151	1726	1252	1360	-3.29056	6.66e-52	6.05e-50	TRUE
AT4G30960	38034	26880	37077	7101	6374	6888	2.52285	1.08e-51	9.8e-50	TRUE	CIPK6	Protein kinase domain,NAF domain,Serine/threonine-protein kinase, active site,Protein kinase-like domain superfamily,Protein kinase, ATP binding site,NAF/FISL domain,Calcium/calmodulin-dependent/calcium-dependent protein kinase
AT2G47780	646	653	675	20	13	26	5.13832	1.47e-51	1.33e-49	TRUE		Rubber elongation factor
AT4G33270	123	61	130	956	806	880	-2.88062	1.74e-51	1.56e-49	TRUE	CDC20-1	WD40 repeat,WD40/YVTN repeat-like-containing domain superfamily,WD40-repeat-containing domain,WD40 repeat, conserved site,Anaphase-promoting complex subunit 4, WD40 domain,The WD repeat Cdc20/Fizzy family,WD40-repeat-containing domain superfamily
AT1G31820	1328	917	1092	135	164	164	3.0456	4.98e-51	4.45e-49	TRUE		Amino acid/polyamine transporter I
AT5G64100	986	535	1037	2957	3216	3227	-1.69735	5.85e-51	5.21e-49	TRUE	PER69	Plant peroxidase,Haem peroxidase, plant/fungal/bacterial,Haem peroxidase,Peroxidases heam-ligand binding site,Peroxidase, active site,Secretory peroxidase
AT3G13000	184	77	188	865	1038	943	-2.48967	7.6e-51	6.74e-49	TRUE		Domain of unknown function DUF547,Ternary complex factor MIP1, leucine-zipper
AT4G02360	1923	1243	1301	33	82	29	5.02438	8.7e-51	7.68e-49	TRUE		Protein of unknown function DUF538,At5g01610-like superfamily
AT1G66940	15	2	13	380	700	480	-5.31377	1.72e-50	1.51e-48	TRUE		Wall-associated receptor kinase, galacturonan-binding domain,Wall-associated receptor kinase, C-terminal
AT5G28520	694	229	497	1	5	1	7.08902	2.74e-50	2.4e-48	TRUE	JAL40	Jacalin-like lectin domain,Jacalin-like lectin domain, plant,Jacalin-like lectin domain superfamily
AT5G63350	548	624	511	6	6	6	6.4135	3.22e-50	2.8e-48	TRUE
AT5G22290	1147	757	1492	185	235	219	2.57612	4.53e-50	3.93e-48	TRUE	NAC089	NAC domain,NAC domain superfamily
AT4G34710	169405	150637	133557	13172	14451	11317	3.75569	6.15e-50	5.32e-48	TRUE	SPE2	Ornithine/DAP/Arg decarboxylase,Arginine decarboxylase,Alanine racemase/group IV decarboxylase, C-terminal,Orn/DAP/Arg decarboxylase 2, N-terminal,Orn/DAP/Arg decarboxylase 2, pyridoxal-phosphate binding site,Orn/DAP/Arg decarboxylase 2, conserved site,PLP-binding barrel
AT4G34650	1546	748	1513	274	226	253	2.47005	7.45e-50	6.42e-48	TRUE	SQS2	Squalene/phytoene synthase,Squalene synthase-like,Isoprenoid synthase domain superfamily,Trans-Isoprenyl Diphosphate Synthases, head-to-head
AT5G61130	335	149	286	1300	1330	1280	-2.1692	8.32e-50	7.14e-48	TRUE	PDCB1	X8 domain
AT2G27150	3925	2442	3510	647	878	639	2.38697	9.38e-50	8.03e-48	TRUE	AAO3	Aldehyde oxidase/xanthine dehydrogenase, a/b hammerhead,Molybdopterin dehydrogenase, FAD-binding,[2Fe-2S]-binding,CO dehydrogenase flavoprotein, C-terminal,Aldehyde oxidase/xanthine dehydrogenase, molybdopterin binding,FAD-binding, type 2,FAD-binding, type 2, subdomain 1,CO dehydrogenase flavoprotein-like, FAD-binding, subdomain 2,Aldehyde oxidase/xanthine dehydrogenase,FAD-binding, type 2-like s…
AT1G21270	18	1	21	504	941	684	-5.3715	1.42e-49	1.21e-47	TRUE	WAK2	EGF-type aspartate/asparagine hydroxylation site,Protein kinase domain,EGF-like domain,Serine-threonine/tyrosine-protein kinase, catalytic domain,EGF-like calcium-binding domain,Serine/threonine-protein kinase, active site,Protein kinase-like domain superfamily,EGF-like, conserved site,EGF-like calcium-binding, conserved site,Wall-associated receptor kinase, galacturonan-binding domain
AT3G23000	10313	5864	8546	2343	2700	2492	1.9051	2.31e-49	1.96e-47	TRUE	CIPK7	Protein kinase domain,NAF domain,Serine/threonine-protein kinase, active site,Protein kinase-like domain superfamily,Protein kinase, ATP binding site,NAF/FISL domain
AT3G53460	9604	6114	10213	30058	33159	32033	-1.67063	4.31e-49	3.65e-47	TRUE	CP29	RNA recognition motif domain,RNA-binding domain superfamily
AT1G67300	2927	1801	2736	645	705	752	2.01918	5.03e-49	4.23e-47	TRUE		Sugar/inositol transporter,Major facilitator, sugar transporter-like,Sugar transporter, conserved site,Major facilitator superfamily domain,MFS transporter superfamily
AT1G09490	3584	2053	2864	683	666	616	2.29555	1.46e-48	1.23e-46	TRUE		NAD-dependent epimerase/dehydratase,NAD(P)-binding domain superfamily
AT2G38120	1165	672	983	4168	4274	4373	-1.97585	1.88e-48	1.57e-46	TRUE	AUX1	Amino acid transporter, transmembrane domain
AT3G22620	6719	4767	4940	363	357	173	4.32506	2.01e-48	1.67e-46	TRUE		Bifunctional inhibitor/plant lipid transfer protein/seed storage helical domain,Bifunctional inhibitor/plant lipid transfer protein/seed storage helical domain superfamily
AT3G48350	1693	822	1757	328	422	343	2.1142	2.3e-48	1.91e-46	TRUE	CEP3	Cysteine peptidase, cysteine active site,Peptidase C1A, papain C-terminal,Peptidase C1A,Cathepsin propeptide inhibitor domain (I29),Cysteine peptidase, histidine active site,Cysteine peptidase, asparagine active site
AT4G16760	21184	14132	17869	3058	4175	3197	2.56006	2.41e-48	1.99e-46	TRUE	ACX1	Acyl-CoA oxidase, C-terminal,Acyl-CoA oxidase/dehydrogenase, central domain,Acyl-CoA dehydrogenase/oxidase, N-terminal and middle domain superfamily,Acyl-CoA oxidase,Acyl-coenzyme A oxidase, N-terminal,Acyl-CoA dehydrogenase-like, C-terminal,Acyl-CoA dehydrogenase/oxidase, N-terminal domain superfamily
AT3G15990	831	485	824	142	140	104	2.63139	4.61e-48	3.8e-46	TRUE	SULTR3;4	SLC26A/SulP transporter,STAS domain,SLC26A/SulP transporter domain,Sulphate anion transporter, conserved site,Sulfate transporter 3.4,STAS domain superfamily
AT5G10930	3671	2164	3395	435	260	324	3.30511	6.86e-48	5.63e-46	TRUE	CIPK5	Protein kinase domain,NAF domain,Serine/threonine-protein kinase, active site,Protein kinase-like domain superfamily,Protein kinase, ATP binding site,NAF/FISL domain,Calcium/calmodulin-dependent/calcium-dependent protein kinase
AT1G73830	73	19	51	668	737	581	-3.59233	7.35e-48	6.01e-46	TRUE	BEE3	Myc-type, basic helix-loop-helix (bHLH) domain,Helix-loop-helix DNA-binding domain superfamily
AT2G39110	649	423	818	67	102	63	3.17318	1.22e-47	9.94e-46	TRUE		Protein kinase domain,Protein kinase-like domain superfamily,Protein kinase, ATP binding site
AT3G11420	2372	1670	2527	502	590	476	2.26831	1.23e-47	1e-45	TRUE		Protein of unknown function DUF604
AT3G17000	4464	3305	4251	714	768	844	2.57888	5.51e-47	4.45e-45	TRUE	UBC32	Ubiquitin-conjugating enzyme E2,Ubiquitin-conjugating enzyme/RWD-like
AT2G41870	3358	2261	3880	545	541	714	2.5719	6.01e-47	4.84e-45	TRUE		Remorin, C-terminal
AT1G14730	2045	1656	1446	144	131	116	3.89918	7.23e-47	5.81e-45	TRUE	CYB561C	Cytochrome b561/ferric reductase transmembrane
AT4G33550	2618	1672	2402	87	33	23	5.45801	7.64e-47	6.11e-45	TRUE		Bifunctional inhibitor/plant lipid transfer protein/seed storage helical domain,Bifunctional inhibitor/plant lipid transfer protein/seed storage helical domain superfamily
AT5G23210	407	211	383	1414	1461	1317	-1.88198	1.72e-46	1.37e-44	TRUE	SCPL34	Peptidase S10, serine carboxypeptidase,Serine carboxypeptidase, serine active site,Alpha/Beta hydrolase fold,Serine carboxypeptidases, histidine active site
AT3G23890	118	50	174	1135	1504	1361	-3.35533	1.91e-46	1.52e-44	TRUE	TOP2	DNA topoisomerase II, eukaryotic-type,DNA topoisomerase, type IIA,DNA topoisomerase, type IIA, subunit A/C-terminal,Histidine kinase/HSP90-like ATPase,TOPRIM domain,DNA topoisomerase, type IIA, subunit B, domain 2,Type IIA DNA topoisomerase subunit A, alpha-helical domain superfamily,DNA topoisomerase, type IIA, subunit A/ C-terminal, alpha-beta,DNA topoisomerase, type IIA, subunit B, C-terminal,…
AT1G02820	2056	610	1249	102	103	73	3.83866	3.62e-46	2.87e-44	TRUE	LEA2	Late embryogenesis abundant protein, LEA5-type
AT4G12430	560	375	481	48	35	50	3.55629	3.79e-46	2.99e-44	TRUE	TPPF	Trehalose-phosphatase,HAD-superfamily hydrolase, subfamily IIB,HAD superfamily,HAD-like superfamily
AT2G39050	3627	2607	3144	427	494	311	3.12245	3.92e-46	3.08e-44	TRUE	EULS3	Ricin B, lectin domain,Ricin B-like lectins
AT4G17840	6180	3533	5403	1220	1425	1008	2.23092	3.93e-46	3.08e-44	TRUE		CAAX amino terminal protease
AT4G28110	336	197	290	10	11	2	5.12504	4.52e-46	3.52e-44	TRUE	AtMYB41	SANT/Myb domain,Homeobox-like domain superfamily,Myb domain
AT3G53190	147	66	119	849	757	775	-2.65107	4.88e-46	3.79e-44	TRUE		Pectate lyase,Pectin lyase fold/virulence factor,Pectin lyase fold,AmbAllergen
AT5G61810	2635	1294	2835	638	635	631	1.9703	7.63e-46	5.91e-44	TRUE		EF-hand domain,Mitochondrial carrier protein,EF-hand domain pair,Mitochondrial substrate/solute carrier,EF-Hand 1, calcium-binding site,Mitochondrial carrier domain superfamily
AT2G28320	2673	1523	2345	640	783	692	1.81731	8.29e-46	6.4e-44	TRUE		Pleckstrin homology domain,START domain,Protein ENHANCED DISEASE RESISTANCE 2, C-terminal,PH-like domain superfamily,START-like domain superfamily
AT1G32870	1780	828	1752	212	330	213	2.66372	8.8e-46	6.78e-44	TRUE	ANAC13	NAC domain,NAC domain superfamily
AT3G17790	3177	2252	3612	438	282	393	3.16954	1.16e-45	8.91e-44	TRUE	PAP17	Calcineurin-like phosphoesterase domain, ApaH type,Acid phosphatase, type 5,Metallo-dependent phosphatase-like
AT3G56980	37	18	18	583	456	502	-4.10181	3.03e-45	2.32e-43	TRUE	ORG3	Myc-type, basic helix-loop-helix (bHLH) domain,Achaete-scute transcription factor-related,Helix-loop-helix DNA-binding domain superfamily
AT3G55610	13199	8560	14166	3801	3978	4156	1.78131	3.76e-45	2.87e-43	TRUE	P5CSB	GPR domain,Aspartate/glutamate/uridylate kinase,Glutamate/acetylglutamate kinase,Glutamate 5-kinase/delta-1-pyrroline-5-carboxylate synthase,Delta l-pyrroline-5-carboxylate synthetase,Aldehyde/histidinol dehydrogenase,Aldehyde dehydrogenase, N-terminal,Glutamate 5-kinase, conserved site,Gamma-glutamyl phosphate reductase GPR, conserved site,Acetylglutamate kinase-like superfamily,Aldehyde dehydro…
AT5G66230	38	8	35	423	426	446	-3.78203	4.16e-45	3.16e-43	TRUE		Chalcone isomerase,Chalcone isomerase, 3-layer sandwich,Chalcone isomerase, orthogonal bundle domain superfamily,Chalcone isomerase superfamily
AT4G21580	3371	1515	3176	712	889	730	1.93406	7.75e-45	5.86e-43	TRUE		GroES-like superfamily,Alcohol dehydrogenase, C-terminal,Alcohol dehydrogenase, N-terminal,Quinone oxidoreductase PIG3,Polyketide synthase, enoylreductase domain,NAD(P)-binding domain superfamily
AT5G66460	1471	678	1571	265	237	258	2.41086	9.18e-45	6.92e-43	TRUE	MAN7	Glycoside hydrolase, family 5,Glycoside hydrolase superfamily
AT1G03870	222	167	171	2427	1944	2299	-3.27741	1.1e-44	8.29e-43	TRUE	FLA9	FAS1 domain,FAS1 domain superfamily
AT5G19875	800	570	685	99	100	92	3.00955	1.25e-44	9.36e-43	TRUE
AT4G30490	3398	1800	3037	394	609	345	2.76911	1.81e-44	1.35e-42	TRUE		ATPase, AFG1-like,P-loop containing nucleoside triphosphate hydrolase
AT3G01480	2654	1172	2480	8122	8358	8277	-1.81525	2.76e-44	2.06e-42	TRUE	CYP38	Cyclophilin-type peptidyl-prolyl cis-trans isomerase domain,PsbQ-like domain superfamily,Cyclophilin-like domain superfamily
AT4G25480	475	270	407	47	60	37	3.14688	2.84e-44	2.11e-42	TRUE	DREB1A	AP2/ERF domain,DNA-binding domain superfamily,AP2/ERF domain superfamily
AT3G03170	865	571	675	92	78	66	3.32422	2.91e-44	2.15e-42	TRUE
AT2G21820	312	224	311	1	11	8	5.35036	3.55e-44	2.61e-42	TRUE
AT5G66760	7866	4074	7192	2070	2641	2088	1.66595	3.75e-44	2.75e-42	TRUE	SDH1-1	Fumarate reductase/succinate dehydrogenase, FAD-binding site,FAD-dependent oxidoreductase 2, FAD binding domain,Succinate dehydrogenase, flavoprotein subunit,Succinate dehydrogenase/fumarate reductase, flavoprotein subunit,Fumarate reductase/succinate dehydrogenase flavoprotein-like, C-terminal,Succinate dehydrogenase/fumarate reductase flavoprotein, catalytic domain superfamily,FAD/NAD(P)-bindin…
AT5G47560	31275	25078	22907	3153	3117	2979	3.31127	6.34e-44	4.64e-42	TRUE	TDT	Solute carrier family 13
AT4G38160	822	424	800	2136	2334	2189	-1.52453	9.34e-44	6.79e-42	TRUE	pde191	Transcription termination factor, mitochondrial/chloroplastic
AT5G06150	55	15	52	468	478	524	-3.39428	9.32e-44	6.79e-42	TRUE	CYCB1-2	Cyclin, C-terminal domain,Cyclin, N-terminal,Cyclin-like,Cyclin-like superfamily
AT3G51740	137	63	140	779	703	785	-2.55503	1.06e-43	7.66e-42	TRUE	IMK2	Protein kinase domain,Serine-threonine/tyrosine-protein kinase, catalytic domain,Leucine-rich repeat,Leucine-rich repeat, typical subtype,Protein kinase-like domain superfamily,Leucine-rich repeat-containing N-terminal, plant-type,Leucine-rich repeat domain superfamily
AT1G23330	1747	941	1588	357	425	298	2.15464	3.26e-43	2.35e-41	TRUE		Alpha/Beta hydrolase fold
AT1G75370	4170	2277	4361	1416	1612	1508	1.42353	3.63e-43	2.61e-41	TRUE		Cellular retinaldehyde binding/alpha-tocopherol transport,CRAL-TRIO lipid binding domain,CRAL/TRIO, N-terminal domain,CRAL/TRIO, N-terminal domain superfamily,CRAL-TRIO lipid binding domain superfamily
AT1G67730	12166	6990	10307	2795	2659	2285	2.10925	3.75e-43	2.69e-41	TRUE	KCR1	Short-chain dehydrogenase/reductase SDR,Short-chain dehydrogenase/reductase, conserved site,NAD(P)-binding domain superfamily
AT5G14780	19401	9856	19291	5048	5951	6257	1.65258	5.38e-43	3.85e-41	TRUE	FDH1	D-isomer specific 2-hydroxyacid dehydrogenase, catalytic domain,D-isomer specific 2-hydroxyacid dehydrogenase, NAD-binding domain,D-isomer specific 2-hydroxyacid dehydrogenase, NAD-binding domain conserved site 1,D-isomer specific 2-hydroxyacid dehydrogenase, NAD-binding domain conserved site,NAD-dependent formate dehydrogenase,NAD(P)-binding domain superfamily
AT3G20395	3	3	5	249	318	296	-5.71568	8.21e-43	5.85e-41	TRUE		Zinc finger, RING-type,Zinc finger, RING/FYVE/PHD-type
AT5G33370	3	0	8	326	296	343	-5.87847	8.81e-43	6.26e-41	TRUE		GDSL lipase/esterase,GDSL lipase/esterase-like, plant,SGNH hydrolase superfamily
AT3G17820	3816	2055	3925	1133	1122	1212	1.6615	9.66e-43	6.84e-41	TRUE	GLN1-3	Glutamine synthetase, catalytic domain,Glutamine synthetase, beta-Grasp domain,Glutamine synthetase/guanido kinase, catalytic domain,Glutamine synthetase, N-terminal conserved site,Glutamine synthetase, glycine-rich site,Glutamine synthetase, N-terminal domain superfamily
AT1G25450	3699	2004	3619	1101	1240	1286	1.53454	9.75e-43	6.89e-41	TRUE	KCS5	Very-long-chain 3-ketoacyl-CoA synthase,FAE1/Type III polyketide synthase-like protein,3-Oxoacyl-[acyl-carrier-protein (ACP)] synthase III, C-terminal,Thiolase-like
AT2G32510	544	224	453	51	52	36	3.2249	9.88e-43	6.95e-41	TRUE	MAPKKK17	Protein kinase domain,Serine/threonine-protein kinase, active site,Protein kinase-like domain superfamily,Protein kinase, ATP binding site
AT5G53710	515	250	498	0	0	1	8.1418	1.49e-42	1.05e-40	TRUE
AT2G41900	6441	4156	5876	1611	1619	1629	1.96083	1.97e-42	1.38e-40	TRUE		Zinc finger, CCCH-type,Ankyrin repeat,Ankyrin repeat-containing domain,Ankyrin repeat-containing domain superfamily,Zinc finger, CCCH-type superfamily
AT1G63260	81	39	96	506	521	545	-2.67142	2.09e-42	1.45e-40	TRUE	TET10	Tetraspanin,Tetraspanin/Peripherin
AT5G09620	5164	2953	6062	1180	1538	1478	1.92161	2.37e-42	1.64e-40	TRUE		PB1 domain
AT3G56260	841	362	774	49	80	33	3.67884	4.07e-42	2.81e-40	TRUE
AT5G47200	4537	2393	3836	1261	1309	1191	1.69255	4.06e-42	2.81e-40	TRUE	RABD2B	Small GTPase superfamily,Small GTP-binding protein domain,P-loop containing nucleoside triphosphate hydrolase
AT1G09530	2226	1208	2204	546	704	679	1.72009	5.61e-42	3.87e-40	TRUE	PIF3	Myc-type, basic helix-loop-helix (bHLH) domain,Helix-loop-helix DNA-binding domain superfamily
AT1G28960	2878	2049	2972	654	597	637	2.26166	8.91e-42	6.11e-40	TRUE	ATNUDT15	NUDIX hydrolase domain,NUDIX hydrolase-like domain superfamily,Nudix hydrolase, AtNUDT22-type
AT4G05190	33	10	36	316	418	430	-3.64716	9.59e-42	6.56e-40	TRUE	KIN14D	Kinesin motor domain,Kinesin motor domain, conserved site,P-loop containing nucleoside triphosphate hydrolase,Kinesin-like protein,Kinesin motor domain superfamily
AT1G29640	1129	822	637	42	58	32	4.41493	1.13e-41	7.71e-40	TRUE		Senescence regulator S40
AT4G18280	1168	613	1009	199	254	171	2.32568	1.55e-41	1.06e-39	TRUE
AT2G16630	1336	670	976	159	228	161	2.60622	1.97e-41	1.34e-39	TRUE
AT5G05390	669	400	317	11	7	2	5.91611	2.87e-41	1.94e-39	TRUE	LAC12	Multicopper oxidase, type 1,Multicopper oxidase, copper-binding site,Cupredoxin,Multicopper oxidase, type 2,Multicopper oxidase, type 3,Laccase,Multicopper oxidases, conserved site,Laccase, second cupredoxin domain,Laccase, first cupredoxin domain,Laccase, third cupredoxin domain
AT3G28860	2268	1040	2103	6318	6472	6733	-1.68856	3.42e-41	2.31e-39	TRUE	ABCB19	ABC transporter-like,AAA+ ATPase domain,ABC transporter type 1, transmembrane domain,ABC transporter, conserved site,P-loop containing nucleoside triphosphate hydrolase,ABC transporter type 1, transmembrane domain superfamily
AT4G17650	2221	1269	1743	433	443	372	2.25045	4.13e-41	2.78e-39	TRUE		Coenzyme Q-binding protein COQ10, START domain,START-like domain superfamily
AT1G30520	184	100	227	827	927	916	-2.19975	5.13e-41	3.43e-39	TRUE	AAE14	AMP-dependent synthetase/ligase,AMP-binding, conserved site,AMP-binding enzyme, C-terminal domain
AT1G27760	4063	2217	3541	956	1136	839	1.92349	5.33e-41	3.56e-39	TRUE	SAT32	Interferon-related developmental regulator, C-terminal,Interferon-related developmental regulator, N-terminal,Armadillo-like helical,Armadillo-type fold
AT1G77450	4532	3538	3469	187	379	162	4.14155	6.15e-41	4.1e-39	TRUE	NAC032	NAC domain,NAC domain superfamily
AT5G09930	258	143	224	12	7	7	4.58361	6.41e-41	4.26e-39	TRUE	ABCF2	ABC transporter-like,AAA+ ATPase domain,ABC transporter, conserved site,P-loop containing nucleoside triphosphate hydrolase,ABC-transporter extension domain
AT1G02816	1436	841	1278	309	263	289	2.21859	6.96e-41	4.61e-39	TRUE		Protein of unknown function DUF538,At5g01610-like superfamily
AT5G04250	922	688	898	146	158	166	2.61693	7.88e-41	5.2e-39	TRUE		OTU domain
AT5G43850	7246	3541	5745	1604	1527	1324	2.04939	9.95e-41	6.54e-39	TRUE	ARD4	Acireductone dioxygenase ARD family,RmlC-like cupin domain superfamily,RmlC-like jelly roll fold,1,2-dihydroxy-3-keto-5-methylthiopentene dioxygenase, eukaryotes
AT5G05220	368	274	301	0	3	1	7.1071	1.32e-40	8.68e-39	TRUE
AT5G66780	343	277	393	5	4	17	5.22168	1.63e-40	1.07e-38	TRUE
AT1G75900	1331	586	1190	248	290	294	2.03992	2.38e-40	1.55e-38	TRUE	EXL3	GDSL lipase/esterase,Lipase, GDSL, active site,GDSL lipase/esterase-like, plant,SGNH hydrolase superfamily
AT4G10960	724	534	748	47	85	36	3.72281	2.88e-40	1.87e-38	TRUE	UGE5	UDP-glucose 4-epimerase,Nucleotide sugar epimerase,NAD(P)-binding domain,NAD(P)-binding domain superfamily
AT5G15860	1517	869	1221	293	302	324	2.15471	3.11e-40	2.02e-38	TRUE	ICME	Carboxylesterase, type B,Carboxylesterase type B, active site,Alpha/Beta hydrolase fold,Alpha/beta hydrolase fold-3
AT2G18480	294	134	312	15	6	9	4.5731	3.19e-40	2.06e-38	TRUE	PLT3	Sugar/inositol transporter,Major facilitator, sugar transporter-like,Sugar transporter, conserved site,Major facilitator superfamily domain,MFS transporter superfamily
AT1G18370	11	5	22	288	344	418	-4.45989	3.39e-40	2.18e-38	TRUE	KIN7A	Kinesin motor domain,Kinesin motor domain, conserved site,NPK1-activating kinesin-like protein, C-terminal,P-loop containing nucleoside triphosphate hydrolase,Kinesin-like protein,Kinesin motor domain superfamily
AT1G73880	1154	859	1095	170	206	213	2.60553	3.91e-40	2.52e-38	TRUE	UGT89B1	UDP-glucuronosyl/UDP-glucosyltransferase
AT4G17280	903	666	736	63	57	27	4.08625	3.95e-40	2.53e-38	TRUE		DOMON domain,Cytochrome b561/ferric reductase transmembrane,Cytochrome b561 and DOMON domain-containing protein
AT1G54000	745	419	652	4908	6509	3550	-2.80154	4.29e-40	2.74e-38	TRUE	GLL22	GDSL lipase/esterase,GDSL lipase/esterase-like, plant,SGNH hydrolase superfamily
AT4G38730	1285	758	1182	314	321	265	2.02203	6.61e-40	4.21e-38	TRUE		Magnesium transporter NIPA
AT1G23200	463	361	430	34	27	44	3.71941	7.78e-40	4.95e-38	TRUE	PME6	Pectinesterase, catalytic,Pectinesterase inhibitor domain,Pectin lyase fold/virulence factor,Pectin lyase fold,Pectinesterase, Asp active site,Invertase/pectin methylesterase inhibitor domain superfamily
AT3G51860	3296	1985	2623	247	184	96	3.98791	1.25e-39	7.94e-38	TRUE	CAX3	Calcium/proton exchanger,Calcium/proton exchanger CAX,Sodium/calcium exchanger membrane region
AT2G34850	217	141	258	11	11	6	4.47062	1.31e-39	8.26e-38	TRUE	MEE25	NAD(P)-binding domain,NAD(P)-binding domain superfamily
AT1G10370	6237	2901	4413	640	847	461	2.93444	1.58e-39	9.92e-38	TRUE	GSTU17	Glutathione S-transferase, N-terminal,Glutathione S-transferase, C-terminal,Glutathione S-transferase, C-terminal-like,Thioredoxin-like superfamily,Glutathione S-transferase, C-terminal domain superfamily
AT4G03320	1061	682	785	133	157	130	2.78038	1.69e-39	1.06e-37	TRUE	TIC20-IV	Chloroplast protein import component Tic20
AT2G40490	1704	747	1558	5231	5175	5517	-1.8309	1.71e-39	1.07e-37	TRUE	HEME2	Uroporphyrinogen decarboxylase (URO-D),Uroporphyrinogen decarboxylase HemE
AT1G25520	1906	932	1519	403	490	402	1.91678	2.2e-39	1.37e-37	TRUE		Gdt1 family
AT2G42380	187	78	179	1031	874	941	-2.50838	2.28e-39	1.42e-37	TRUE	BZIP34	Basic-leucine zipper domain,Transcription factor, Skn-1-like, DNA-binding domain superfamily
AT2G28400	1628	1247	1264	102	185	106	3.58375	2.65e-39	1.64e-37	TRUE		Senescence regulator S40
AT5G54585	1773	934	1375	333	310	260	2.33958	2.78e-39	1.72e-37	TRUE
AT1G11170	531	368	694	94	97	101	2.60778	3.19e-39	1.97e-37	TRUE		Protein of unknown function DUF707
AT4G00950	31	8	47	471	486	542	-3.89432	3.28e-39	2.02e-37	TRUE	MEE47	Protein of unknown function DUF688
AT1G02730	232	59	184	1852	1627	1764	-3.30365	3.68e-39	2.26e-37	TRUE	CSLD5	Cellulose synthase,Zinc finger, RING/FYVE/PHD-type,Nucleotide-diphospho-sugar transferases
AT1G47128	38723	25489	35217	9432	11014	8736	1.97604	4.12e-39	2.52e-37	TRUE	RD21A	Granulin,Cysteine peptidase, cysteine active site,Peptidase C1A, papain C-terminal,Peptidase C1A,Cathepsin propeptide inhibitor domain (I29),Cysteine peptidase, histidine active site,Cysteine peptidase, asparagine active site,Granulin superfamily
AT1G30220	365	191	298	38	32	26	3.26792	4.14e-39	2.53e-37	TRUE	INT2	Sugar/inositol transporter,Major facilitator, sugar transporter-like,Sugar transporter, conserved site,Major facilitator superfamily domain,MFS transporter superfamily
AT1G22330	55	28	70	549	456	606	-3.18121	5.42e-39	3.3e-37	TRUE		RNA recognition motif domain,RNA-binding domain superfamily
AT3G51000	2748	1425	2780	666	912	712	1.76733	6.39e-39	3.88e-37	TRUE		Alpha/beta hydrolase fold-1,Epoxide hydrolase-like,Alpha/Beta hydrolase fold
AT2G12400	2121	1167	2039	629	624	677	1.63606	7.41e-39	4.49e-37	TRUE
AT2G30550	3514	2511	2773	484	526	371	2.87329	7.78e-39	4.7e-37	TRUE		Fungal lipase-like domain,Alpha/Beta hydrolase fold
AT5G39590	8026	4550	7738	2827	3370	3132	1.30799	8.05e-39	4.85e-37	TRUE		TLDc domain
AT2G41990	16	12	22	269	371	254	-3.8507	1.28e-38	7.7e-37	TRUE		Late embryogenesis abundant protein, LEA-14,Immunoglobulin-like fold
AT3G45680	834	527	775	160	127	137	2.50345	1.7e-38	1.02e-36	TRUE	NPF2.3	Proton-dependent oligopeptide transporter family,PTR2 family proton/oligopeptide symporter, conserved site,Major facilitator superfamily domain,MFS transporter superfamily
AT5G25610	160180	87782	120131	14107	21238	10070	3.17022	1.98e-38	1.18e-36	TRUE	RD22	BURP domain
AT4G34890	9220	5764	7504	2077	2264	1974	2.03481	2.51e-38	1.49e-36	TRUE	XDH1	Aldehyde oxidase/xanthine dehydrogenase, a/b hammerhead,2Fe-2S ferredoxin-type iron-sulfur binding domain,Molybdopterin dehydrogenase, FAD-binding,[2Fe-2S]-binding,CO dehydrogenase flavoprotein, C-terminal,2Fe-2S ferredoxin, iron-sulphur binding site,Aldehyde oxidase/xanthine dehydrogenase, molybdopterin binding,Beta-grasp domain superfamily,FAD-binding, type 2,FAD-binding, type 2, subdomain 1,CO…
AT4G01985	436	508	344	2	0	0	7.80681	2.74e-38	1.63e-36	TRUE
AT1G76110	302	148	290	999	1067	929	-1.8376	2.75e-38	1.63e-36	TRUE	HMGB9	ARID DNA-binding domain,High mobility group box domain,ARID DNA-binding domain superfamily,High mobility group box domain superfamily
AT1G52855	340	199	242	17	10	7	4.53224	3.46e-38	2.05e-36	TRUE
AT1G24600	451	376	290	15	15	13	4.75985	3.79e-38	2.23e-36	TRUE
AT1G22930	8577	4992	9690	2166	3026	2521	1.76777	3.87e-38	2.28e-36	TRUE		T-complex 11
AT1G06430	15242	8239	13290	4826	4914	4400	1.55671	5.03e-38	2.95e-36	TRUE	FTSH8	Peptidase M41,AAA+ ATPase domain,ATPase, AAA-type, core,ATPase, AAA-type, conserved site,Peptidase, FtsH,Peptidase M41, FtsH extracellular,P-loop containing nucleoside triphosphate hydrolase,Peptidase M41-like
AT3G14220	415	165	423	1556	1759	1616	-2.14146	7.18e-38	4.2e-36	TRUE		GDSL lipase/esterase,GDSL lipase/esterase-like, plant,SGNH hydrolase superfamily
AT4G08950	215	140	199	1624	1185	1433	-2.70073	8.75e-38	5.11e-36	TRUE	EXO	Protein EXORDIUM-like
AT2G05790	1360	675	1297	5045	4326	4613	-1.8965	1.04e-37	6.04e-36	TRUE		Glycoside hydrolase family 17,X8 domain,Glycoside hydrolase superfamily
AT1G80280	165	89	149	852	727	757	-2.33498	1.1e-37	6.41e-36	TRUE		Alpha/beta hydrolase fold-1,Alpha/Beta hydrolase fold
AT2G36270	952	794	1134	126	157	181	2.82842	1.22e-37	7.05e-36	TRUE	ABI5	Basic-leucine zipper domain,Protein ABSCISIC ACID-INSENSITIVE 5
AT2G14247	43	7	28	456	430	528	-3.94748	1.27e-37	7.36e-36	TRUE
AT2G02710	8502	4401	6827	1595	2229	2051	1.9255	1.43e-37	8.26e-36	TRUE	TLP1	PAS domain,PAS-associated, C-terminal,PAC motif,PAS domain superfamily
AT5G07130	1060	840	1018	150	165	110	2.97644	1.5e-37	8.61e-36	TRUE	LAC13	Multicopper oxidase, type 1,Multicopper oxidase, copper-binding site,Cupredoxin,Multicopper oxidase, type 2,Multicopper oxidase, type 3,Laccase,Multicopper oxidases, conserved site,Laccase, second cupredoxin domain,Laccase, third cupredoxin domain,Laccase, first cupredoxin domain
AT5G43150	2834	1695	2490	507	358	354	2.67995	1.61e-37	9.21e-36	TRUE
AT1G54270	9175	5100	7734	2635	2569	2573	1.68247	2.81e-37	1.61e-35	TRUE	TIF4A-2	ATP-dependent RNA helicase DEAD-box, conserved site,Helicase, C-terminal,DEAD/DEAH box helicase domain,Helicase superfamily 1/2, ATP-binding domain,P-loop containing nucleoside triphosphate hydrolase,RNA helicase, DEAD-box type, Q motif
AT2G25060	119	32	114	1042	871	951	-3.26486	3.25e-37	1.85e-35	TRUE	ENODL14	Phytocyanin domain,Cupredoxin
AT5G50360	3321	1647	2365	12	1	10	7.37097	3.69e-37	2.1e-35	TRUE
AT3G13784	337	142	261	3	1	0	6.73644	3.93e-37	2.23e-35	TRUE	CWINV5	Glycoside hydrolase, family 32,Glycosyl hydrolase family 32, N-terminal,Glycosyl hydrolase family 32, C-terminal,Concanavalin A-like lectin/glucanase domain superfamily,Glycoside hydrolase, family 32, active site,Glycosyl hydrolase, five-bladed beta-propellor domain superfamily
AT3G51750	373	196	537	38	34	30	3.49356	4.14e-37	2.34e-35	TRUE
AT1G02850	4037	2503	4352	361	645	285	3.22047	4.25e-37	2.4e-35	TRUE	BGLU11	Glycoside hydrolase family 1,Glycoside hydrolase superfamily,Glycosyl hydrolases family 1, N-terminal conserved site,Glycoside hydrolase family 1, active site
AT4G09160	172	100	194	1063	855	1069	-2.47979	4.31e-37	2.43e-35	TRUE	PATL5	CRAL-TRIO lipid binding domain,GOLD domain,CRAL/TRIO, N-terminal domain,CRAL/TRIO, N-terminal domain superfamily,GOLD domain superfamily,CRAL-TRIO lipid binding domain superfamily
AT1G36160	29906	19689	28378	8098	9228	7284	1.86846	4.55e-37	2.55e-35	TRUE	ACC1	Biotin/lipoyl attachment,Biotin-binding site,Carbamoyl-phosphate synthetase large subunit-like, ATP-binding domain,Biotin carboxylase-like, N-terminal domain,Biotin carboxylase, C-terminal,Single hybrid motif,Rudiment single hybrid motif,ATP-grasp fold,Acetyl-coenzyme A carboxyltransferase, N-terminal,Acetyl-coenzyme A carboxyltransferase, C-terminal,Biotin carboxylation domain,Acetyl-CoA carboxy…
AT2G37640	581	304	518	2014	1955	1717	-1.83037	4.82e-37	2.7e-35	TRUE	EXPA3	Expansin,Expansin/pollen allergen, DPBB domain,Expansin, cellulose-binding-like domain,Expansin/Lol pI,RlpA-like protein, double-psi beta-barrel domain,Expansin, cellulose-binding-like domain superfamily,RlpA-like domain superfamily
AT3G54920	418	205	447	1484	1462	1624	-1.92397	4.92e-37	2.75e-35	TRUE	PMR6	Pectate lyase,Pectin lyase fold/virulence factor,Pectin lyase fold,AmbAllergen
AT2G01420	1051	602	1057	2972	2948	2854	-1.50603	5.85e-37	3.26e-35	TRUE	PIN4	Membrane transport protein,Auxin efflux carrier, plant type
AT5G65110	5055	3331	4970	1369	1721	1518	1.7409	7.51e-37	4.18e-35	TRUE	ACX2	Acyl-CoA oxidase, C-terminal,Acyl-CoA oxidase/dehydrogenase, central domain,Acyl-CoA dehydrogenase/oxidase C-terminal,Acyl-CoA dehydrogenase/oxidase, N-terminal and middle domain superfamily,Acyl-CoA oxidase,Peroxisomal acyl-coenzyme A oxidase,Acyl-CoA dehydrogenase-like, C-terminal,Acyl-CoA dehydrogenase/oxidase, N-terminal domain superfamily
AT4G17530	6002	2911	5112	1800	1966	1710	1.52049	8.25e-37	4.58e-35	TRUE	RABD2C	Small GTPase superfamily,Small GTP-binding protein domain,P-loop containing nucleoside triphosphate hydrolase
AT4G15248	397	158	229	12	5	8	4.86481	8.31e-37	4.6e-35	TRUE	MIP1A	B-box-type zinc finger
AT4G13800	1406	691	1260	239	179	152	2.67934	8.41e-37	4.64e-35	TRUE		Magnesium transporter NIPA
AT5G08280	2430	1056	2404	7789	7920	8845	-1.9051	8.81e-37	4.85e-35	TRUE	HEMC	Porphobilinogen deaminase,Porphobilinogen deaminase, N-terminal,Porphobilinogen deaminase, C-terminal,Porphobilinogen deaminase, dipyrromethane cofactor binding site,Porphobilinogen deaminase, C-terminal domain superfamily
AT3G60320	908	407	931	3147	3091	3501	-1.9575	9.5e-37	5.21e-35	TRUE	NRG2	Domain of unknown function DUF632,Domain of unknown function DUF630,AH/BAR domain superfamily
AT4G19690	15	1	9	317	279	247	-4.71557	1.31e-36	7.15e-35	TRUE	IRT1	Zinc/iron permease,Zinc/iron permease, fungal/plant
AT4G22490	166	147	227	1710	1376	1503	-2.82262	1.49e-36	8.14e-35	TRUE		Bifunctional inhibitor/plant lipid transfer protein/seed storage helical domain,Hydrophobic seed protein,Bifunctional inhibitor/plant lipid transfer protein/seed storage helical domain superfamily
AT2G39350	3388	2560	2956	224	409	173	3.6328	1.72e-36	9.4e-35	TRUE	ABCG1	ABC transporter-like,AAA+ ATPase domain,ABC-2 type transporter,ABC transporter, conserved site,P-loop containing nucleoside triphosphate hydrolase
AT4G33040	314	186	349	43	46	31	2.95325	1.81e-36	9.85e-35	TRUE	GRXC6	Glutaredoxin,Glutaredoxin-like, plant II,Thioredoxin-like superfamily
AT2G34810	3030	1476	2562	290	538	300	2.791	2.03e-36	1.1e-34	TRUE		FAD linked oxidase, N-terminal,Berberine/berberine-like,FAD-binding, type 2,FAD-binding, type 2, subdomain 1,CO dehydrogenase flavoprotein-like, FAD-binding, subdomain 2,FAD-binding, type 2-like superfamily
AT2G36895	2287	1443	2122	649	669	660	1.76071	2.1e-36	1.13e-34	TRUE
AT5G46180	2685	1575	2616	771	1007	827	1.58917	2.1e-36	1.13e-34	TRUE	DELTA-OAT	Aminotransferase class-III,Ornithine aminotransferase,Pyridoxal phosphate-dependent transferase, major region, subdomain 1,Pyridoxal phosphate-dependent transferase, subdomain 2,Pyridoxal phosphate-dependent transferase,Ornithine aminotransferase, mitochondrial
AT4G08290	886	459	896	216	246	254	1.80457	2.17e-36	1.17e-34	TRUE		EamA domain,WAT1-related protein
AT1G63100	19	3	12	247	245	268	-4.18281	2.67e-36	1.43e-34	TRUE	SCL28	Transcription factor GRAS,SCL28-like
AT1G27020	51	28	56	609	1458	678	-4.00876	2.89e-36	1.55e-34	TRUE		Domain of unknown function DUF1338
AT3G05630	498	332	460	61	93	72	2.69572	3.64e-36	1.95e-34	TRUE	PLPZETA2	Phospholipase D/Transphosphatidylase,Pleckstrin homology domain,PH-like domain superfamily,Phospholipase D family,Phospholipase D, eukaryotic type,Phospholipase D-like domain,PX domain superfamily
AT5G22580	93	26	54	791	642	655	-3.38814	4.17e-36	2.23e-34	TRUE		Dimeric alpha-beta barrel,Stress responsive alpha-beta barrel
AT4G37470	5012	2912	4549	1643	1650	1581	1.54208	4.36e-36	2.32e-34	TRUE	KAI2	Alpha/beta hydrolase fold-1,Alpha/Beta hydrolase fold
AT1G49730	383	159	421	1565	1627	1603	-2.16004	5.01e-36	2.66e-34	TRUE		Protein kinase domain,Serine/threonine-protein kinase, active site,Protein kinase-like domain superfamily,Protein kinase, ATP binding site,Serine-threonine/tyrosine-protein kinase, catalytic domain,Tyrosine-protein kinase, catalytic domain
AT4G34860	2185	1475	2734	552	514	602	2.10996	5.38e-36	2.85e-34	TRUE	INVB	Six-hairpin glycosidase-like,Glycosyl hydrolase family 100
AT1G13609	250	91	220	1331	1216	1689	-2.74635	5.88e-36	3.1e-34	TRUE
AT5G19440	6826	3326	6110	1164	1683	1037	2.22056	7.67e-36	4.04e-34	TRUE		NAD-dependent epimerase/dehydratase,NAD(P)-binding domain superfamily
AT3G14360	459	209	482	54	44	63	2.92697	7.98e-36	4.2e-34	TRUE		Fungal lipase-like domain,Alpha/Beta hydrolase fold
AT5G48180	32095	19987	21195	4680	4364	3779	2.70306	9.32e-36	4.89e-34	TRUE	NSP5	Kelch repeat type 1,Kelch-type beta propeller
AT1G75880	926	438	800	158	115	144	2.49988	1e-35	5.24e-34	TRUE	EXL1	GDSL lipase/esterase,Lipase, GDSL, active site,GDSL lipase/esterase-like, plant,SGNH hydrolase superfamily
AT2G33330	70	23	80	444	514	497	-2.88864	1.03e-35	5.39e-34	TRUE	CRRSP11	Gnk2-homologous domain,Cytochrome c1, transmembrane anchor, C-terminal
AT3G25980	37	20	29	319	292	285	-3.13548	1.04e-35	5.4e-34	TRUE	MAD2	HORMA domain,Mitotic spindle checkpoint protein Mad2,HORMA domain superfamily
AT5G22860	1817	1087	2232	469	395	429	2.13947	1.13e-35	5.87e-34	TRUE		Peptidase S28,Alpha/Beta hydrolase fold
AT5G13370	5450	3172	4300	947	1042	678	2.45495	1.37e-35	7.1e-34	TRUE		GH3 family
AT3G10340	3351	2554	3418	580	441	357	2.93213	1.4e-35	7.25e-34	TRUE	PAL4	Aromatic amino acid lyase,Phenylalanine ammonia-lyase,L-Aspartase-like,Phenylalanine/histidine ammonia-lyases, active site,Phenylalanine ammonia-lyase, shielding domain superfamily,Fumarase/histidase, N-terminal
AT1G28600	3429	2067	3017	652	921	618	2.15103	1.51e-35	7.77e-34	TRUE		GDSL lipase/esterase,GDSL lipase/esterase-like, plant,SGNH hydrolase superfamily
AT4G23680	5948	2592	5801	997	1235	763	2.38052	1.57e-35	8.09e-34	TRUE		Bet v I/Major latex protein,START-like domain superfamily
AT2G41240	21	9	18	462	269	443	-4.28645	1.89e-35	9.69e-34	TRUE	BHLH100	Myc-type, basic helix-loop-helix (bHLH) domain,Achaete-scute transcription factor-related,Helix-loop-helix DNA-binding domain superfamily
AT5G06090	763	459	692	35	40	8	4.52548	2.13e-35	1.09e-33	TRUE	GPAT7	Phospholipid/glycerol acyltransferase
AT1G01520	421	203	472	48	41	25	3.33341	2.5e-35	1.28e-33	TRUE		SANT/Myb domain,Myb domain, plants,Homeobox-like domain superfamily,Myb domain
AT5G45810	247	149	235	19	27	15	3.47997	2.74e-35	1.4e-33	TRUE	CIPK19	Protein kinase domain,NAF domain,Serine/threonine-protein kinase, active site,Protein kinase-like domain superfamily,Protein kinase, ATP binding site,NAF/FISL domain,Calcium/calmodulin-dependent/calcium-dependent protein kinase
AT3G52340	3726	1955	3432	1154	1056	1118	1.61727	3.98e-35	2.03e-33	TRUE	SPP2	HAD-superfamily hydrolase, subfamily IIB,Sucrose-phosphatase-like, N-terminal,Sucrose phosphatase, plant/cyanobacteria,Sucrose-phosphatase, C-terminal,NTF2-like domain superfamily,HAD-like superfamily,HAD superfamily
AT5G13210	502	239	389	58	66	40	2.90823	4.19e-35	2.13e-33	TRUE		Uncharacterised conserved protein UCP015417, vWA,Domain of unknown function DUF2828,von Willebrand factor A-like domain superfamily
AT5G37500	778	530	1003	154	176	196	2.30338	4.75e-35	2.41e-33	TRUE	GORK	Cyclic nucleotide-binding domain,Ankyrin repeat,Potassium channel, voltage-dependent, EAG/ELK/ERG,Ion transport domain,RmlC-like jelly roll fold,Cyclic nucleotide-binding-like,Ankyrin repeat-containing domain,KHA domain,Ankyrin repeat-containing domain superfamily
AT5G44130	321	117	215	1603	1390	1412	-2.57816	5.13e-35	2.59e-33	TRUE	FLA13	FAS1 domain,FAS1 domain superfamily
AT5G10730	1810	964	1535	455	557	435	1.75247	7.33e-35	3.7e-33	TRUE		NAD(P)-binding domain,NAD(P)-binding domain superfamily
AT1G05340	5983	6205	3259	205	321	162	4.62825	8.2e-35	4.12e-33	TRUE		Cysteine-rich transmembrane CYSTM domain
AT1G54570	1994	967	1855	527	650	502	1.67874	9.04e-35	4.54e-33	TRUE		Diacylglycerol acyltransferase,Serine aminopeptidase, S33,Alpha/Beta hydrolase fold
AT5G09520	1602	795	1584	73	72	17	4.56429	9.26e-35	4.64e-33	TRUE	PELPK2
AT5G17760	839	347	987	123	123	105	2.71125	1.93e-34	9.66e-33	TRUE		AAA+ ATPase domain,ATPase, AAA-type, core,ATPase, AAA-type, conserved site,AAA-type ATPase, N-terminal domain,P-loop containing nucleoside triphosphate hydrolase
AT5G20630	2812	1169	3443	13791	17674	13372	-2.43618	2.52e-34	1.26e-32	TRUE	GER3	Germin,Cupin 1,RmlC-like cupin domain superfamily,RmlC-like jelly roll fold,Germin, manganese binding site
AT1G21910	93	49	57	467	578	608	-2.80726	3.79e-34	1.88e-32	TRUE	ERF012	AP2/ERF domain,DNA-binding domain superfamily,AP2/ERF domain superfamily
AT2G42530	8220	4038	14708	874	1045	1103	3.20143	3.94e-34	1.96e-32	TRUE	COR15B
AT2G16270	60	33	57	311	338	328	-2.48938	4.19e-34	2.08e-32	TRUE
AT5G11520	6556	3987	5285	1635	1739	1679	1.84658	6.69e-34	3.31e-32	TRUE	ASP3	Aspartate/other aminotransferase,Aminotransferases, class-I, pyridoxal-phosphate-binding site,Aminotransferase, class I/classII,Pyridoxal phosphate-dependent transferase, subdomain 2,Pyridoxal phosphate-dependent transferase
AT4G03210	416	138	367	2630	1989	2397	-2.77503	8.38e-34	4.13e-32	TRUE	XTH9	Glycoside hydrolase family 16,Beta-glucanase,Xyloglucan endo-transglycosylase, C-terminal,Concanavalin A-like lectin/glucanase domain superfamily,Xyloglucan endotransglucosylase/hydrolase
AT4G39730	9920	4444	7469	2146	2100	1720	2.01663	8.45e-34	4.16e-32	TRUE	PLAT1	PLAT/LH2 domain,PLAT/LH2 domain superfamily
AT5G08250	307	220	303	26	24	10	3.87787	9.16e-34	4.5e-32	TRUE		Cytochrome P450,Cytochrome P450, E-class, group I,Cytochrome P450, conserved site,Cytochrome P450 superfamily
AT1G68500	605	500	631	51	98	62	3.22603	9.34e-34	4.57e-32	TRUE
AT1G18250	60	17	55	372	390	429	-2.98337	1.14e-33	5.56e-32	TRUE	ATLP-1	Thaumatin,Thaumatin, conserved site,Osmotin/thaumatin-like superfamily
AT5G13170	14005	7555	9993	49	10	12	7.5657	1.27e-33	6.19e-32	TRUE	SWEET15	SWEET sugar transporter
AT3G14690	10338	5452	11034	2792	3660	2627	1.72507	1.84e-33	8.94e-32	TRUE	CYP72A15	Cytochrome P450,Cytochrome P450, E-class, group I,Cytochrome P450 superfamily
AT3G57520	18588	14365	12610	2256	2432	1927	2.99825	2e-33	9.73e-32	TRUE	RFS2	Glycosyl hydrolases 36,Aldolase-type TIM barrel,Glycoside hydrolase superfamily
AT2G26690	10497	5829	8353	2585	2224	2230	1.98433	2.26e-33	1.1e-31	TRUE	NPF6.2	Proton-dependent oligopeptide transporter family,PTR2 family proton/oligopeptide symporter, conserved site,MFS transporter superfamily
AT5G03190	1925	941	1906	499	411	429	1.97051	2.57e-33	1.24e-31	TRUE	CPUORF47	Methyltransferase type 11,S-adenosyl-L-methionine-dependent methyltransferase
AT4G35300	10914	7089	11044	3302	2899	2734	1.88751	2.93e-33	1.41e-31	TRUE	TMT2	Sugar/inositol transporter,Major facilitator, sugar transporter-like,Sugar transporter, conserved site,Major facilitator superfamily domain,MFS transporter superfamily
AT4G36010	847	604	644	111	127	98	2.83687	3.22e-33	1.55e-31	TRUE		Thaumatin,Osmotin/thaumatin-like superfamily
AT5G02020	3515	3687	3256	346	467	434	3.30126	3.33e-33	1.6e-31	TRUE	SIS
AT5G01880	780	507	723	180	182	190	2.05519	3.53e-33	1.69e-31	TRUE	ATL74	Zinc finger, RING-type,Zinc finger, RING/FYVE/PHD-type
AT3G27870	1350	822	1735	284	310	372	2.16782	3.7e-33	1.77e-31	TRUE	ALA8	P-type ATPase,P-type ATPase, subfamily IV,P-type ATPase, A domain superfamily,P-type ATPase, phosphorylation site,HAD superfamily,P-type ATPase, transmembrane domain superfamily,P-type ATPase, cytoplasmic domain N,P-type ATPase, C-terminal,P-type ATPase, N-terminal,HAD-like superfamily
AT4G11350	332	156	377	40	27	29	3.23399	3.83e-33	1.83e-31	TRUE		Protein of unknown function DUF604
AT5G57040	6246	3228	6733	2146	2112	1979	1.5303	3.97e-33	1.89e-31	TRUE		Glyoxalase/fosfomycin resistance/dioxygenase domain,Glyoxalase/Bleomycin resistance protein/Dihydroxybiphenyl dioxygenase
AT4G12410	202	114	158	6	5	5	4.79974	4.23e-33	2.01e-31	TRUE		Small auxin-up RNA
AT5G19190	519	253	701	2412	2917	3096	-2.34492	4.62e-33	2.19e-31	TRUE
AT1G25530	1129	667	958	269	254	222	2.06656	5.08e-33	2.4e-31	TRUE		Amino acid transporter, transmembrane domain
AT1G76130	1212	707	901	212	244	184	2.32426	6.81e-33	3.22e-31	TRUE	AMY2	Alpha amylase,Glycosyl hydrolase, family 13, catalytic domain,Alpha-amylase, C-terminal beta-sheet,Alpha-amylase, plant,Glycoside hydrolase superfamily
AT3G17640	56	20	35	417	379	332	-3.12062	7.68e-33	3.62e-31	TRUE		Leucine-rich repeat,Leucine-rich repeat-containing N-terminal, plant-type,Leucine-rich repeat domain superfamily
AT5G23910	41	13	34	264	301	345	-3.14894	1.22e-32	5.74e-31	TRUE		Kinesin motor domain,RuvA domain 2-like,P-loop containing nucleoside triphosphate hydrolase,Kinesin-like protein,Kinesin motor domain superfamily
AT2G47485	977	783	934	140	202	147	2.6756	1.26e-32	5.92e-31	TRUE
AT4G30460	2122	1519	1737	233	268	129	3.26006	1.33e-32	6.24e-31	TRUE
AT4G32070	2146	1299	1850	591	669	571	1.72836	1.53e-32	7.13e-31	TRUE	Phox4	PB1 domain,Tetratricopeptide-like helical domain superfamily,Tetratricopeptide repeat-containing domain,Tetratricopeptide repeat
AT3G24170	8570	3634	6888	1809	2214	1626	1.89798	1.55e-32	7.21e-31	TRUE	ATGR1	Pyridine nucleotide-disulphide oxidoreductase, class I,Pyridine nucleotide-disulphide oxidoreductase, dimerisation domain,Glutathione-disulphide reductase,Pyridine nucleotide-disulphide oxidoreductase, class I, active site,FAD/NAD-linked reductase, dimerisation domain superfamily,FAD/NAD(P)-binding domain,FAD/NAD(P)-binding domain superfamily
AT4G35790	18834	15257	18521	4189	3867	4145	2.32676	2.17e-32	1.01e-30	TRUE	PLDDELTA	C2 domain,Phospholipase D/Transphosphatidylase,Phospholipase D, plant,Phospholipase D family,Phospholipase D, C-terminal,C2 domain superfamily
AT3G22840	1907	931	1363	96	123	34	4.08031	2.2e-32	1.02e-30	TRUE	ELIP1	Chlorophyll A-B binding protein,Chlorophyll a/b binding domain superfamily
AT3G10520	152	77	239	991	1316	1232	-2.72736	2.41e-32	1.12e-30	TRUE	AHB2	Globin,Leghaemoglobin,Globin-like superfamily,Leghaemoglobin, iron-binding site
AT2G41170	1151	460	963	196	198	147	2.36149	2.44e-32	1.13e-30	TRUE		F-box domain,F-box-like domain superfamily
AT4G39330	27537	10057	24630	5194	5648	4670	2.10604	2.47e-32	1.14e-30	TRUE	CAD9	Alcohol dehydrogenase, zinc-type, conserved site,GroES-like superfamily,Alcohol dehydrogenase, C-terminal,Alcohol dehydrogenase, N-terminal,Polyketide synthase, enoylreductase domain,NAD(P)-binding domain superfamily
AT3G04290	265	66	196	1656	1492	1747	-3.05771	2.56e-32	1.18e-30	TRUE	LTL1	GDSL lipase/esterase,GDSL lipase/esterase-like, plant,SGNH hydrolase superfamily
AT4G29930	507	243	662	35	62	26	3.56417	2.7e-32	1.24e-30	TRUE	BHLH27	Myc-type, basic helix-loop-helix (bHLH) domain,Helix-loop-helix DNA-binding domain superfamily
AT4G27830	3499	1564	3329	627	811	492	2.25029	3.02e-32	1.38e-30	TRUE	BGLU10	Glycoside hydrolase family 1,Glycoside hydrolase superfamily,Glycosyl hydrolases family 1, N-terminal conserved site
AT1G58520	2999	1350	2946	713	684	536	2.04235	3.35e-32	1.53e-30	TRUE	RXW8	Calcium-dependent channel, 7TM region, putative phosphate,10TM putative phosphate transporter, cytosolic domain,Calcium permeable stress-gated cation channel 1, N-terminal transmembrane domain,GDSL lipase/esterase,Lipase, GDSL, active site,GDSL lipase/esterase-like, plant,SGNH hydrolase superfamily
AT4G15530	9751	6071	6010	1196	1212	832	2.93066	3.69e-32	1.68e-30	TRUE	PPDK	PEP-utilising enzyme, C-terminal,Pyruvate phosphate dikinase, PEP/pyruvate-binding,PEP-utilising enzyme, mobile domain,Pyruvate, phosphate dikinase,ATP-grasp fold, subdomain 1,Pyruvate/Phosphoenolpyruvate kinase-like domain superfamily,PEP-utilising enzyme, active site,PEP-utilising enzyme, conserved site,Phosphohistidine domain superfamily
AT3G08435	262	280	286	0	0	0	7.86647	3.85e-32	1.76e-30	TRUE
AT3G03480	216	96	175	3	8	2	5.04167	4.49e-32	2.04e-30	TRUE	CHAT	Transferase
AT1G72120	1364	862	890	183	175	149	2.80054	6.85e-32	3.11e-30	TRUE	NPF5.14	Proton-dependent oligopeptide transporter family,PTR2 family proton/oligopeptide symporter, conserved site,Major facilitator superfamily domain,MFS transporter superfamily
AT3G51080	64	27	46	316	342	312	-2.61279	7.26e-32	3.29e-30	TRUE	GATA6	Zinc finger, GATA-type,Zinc finger, NHR/GATA-type,Transcription factor, GATA, plant
AT2G45470	1496	929	1159	7941	6285	6846	-2.31612	8.72e-32	3.94e-30	TRUE	FLA8	FAS1 domain,Fasciclin-like arabinogalactan protein,FAS1 domain superfamily
AT2G37150	1038	614	1035	310	363	287	1.66727	8.8e-32	3.97e-30	TRUE		Zinc finger, RING-type,Zinc finger, RING/FYVE/PHD-type
AT5G03355	8	4	2	172	244	185	-4.90117	9.44e-32	4.25e-30	TRUE		DC1,Zinc finger, RING/FYVE/PHD-type
AT5G41460	515	253	538	111	98	102	2.20123	1.07e-31	4.83e-30	TRUE		Protein of unknown function DUF604
AT4G13110	542	308	458	99	110	77	2.35976	1.14e-31	5.1e-30	TRUE		BSD domain,BSD domain superfamily
AT5G02890	51	16	41	279	355	292	-2.8907	1.27e-31	5.67e-30	TRUE		Transferase
AT3G20440	61	32	59	300	477	420	-2.74284	1.29e-31	5.76e-30	TRUE	SBE3	Glycosyl hydrolase, family 13, catalytic domain,Alpha-amylase/branching enzyme, C-terminal all beta,1,4-alpha-glucan-branching enzyme, GlgB,Immunoglobulin-like fold,Glycoside hydrolase superfamily
AT4G04570	112	46	71	514	782	544	-2.77795	1.62e-31	7.21e-30	TRUE	CRK40	Protein kinase domain,Gnk2-homologous domain,Serine/threonine-protein kinase, active site,Protein kinase-like domain superfamily,Protein kinase, ATP binding site
AT5G04150	43	34	41	333	340	427	-2.9456	1.7e-31	7.55e-30	TRUE	BHLH101	Myc-type, basic helix-loop-helix (bHLH) domain,Achaete-scute transcription factor-related,Helix-loop-helix DNA-binding domain superfamily
AT3G14067	39579	30195	30987	6839	5586	5434	2.70126	2.26e-31	1e-29	TRUE	SBT1.4	Peptidase S8/S53 domain,PA domain,Peptidase S8 propeptide/proteinase inhibitor I9,Peptidase S8, subtilisin-related,Peptidase S8, subtilisin, Asp-active site,Peptidase S8, subtilisin, Ser-active site,Cucumisin-like catalytic domain,Peptidase S8/S53 domain superfamily,Peptidase S8 propeptide/proteinase inhibitor I9 superfamily
AT1G10060	2242	1103	2149	671	638	712	1.59406	2.27e-31	1.01e-29	TRUE	ATBCAT-1	Aminotransferase class IV,Branched-chain amino acid aminotransferase II,Aminotransferase, class IV, conserved site,Aminotransferase-like, PLP-dependent enzymes,Branched-chain aminotransferase
AT2G45180	4523	3038	3320	33709	24399	27072	-2.69358	2.5e-31	1.11e-29	TRUE		Bifunctional inhibitor/plant lipid transfer protein/seed storage helical domain,Hydrophobic seed protein,Bifunctional inhibitor/plant lipid transfer protein/seed storage helical domain superfamily
AT5G25090	19	7	11	246	218	197	-3.84936	2.87e-31	1.27e-29	TRUE	ENODL13	Phytocyanin domain,Cupredoxin
AT2G42790	7708	5920	6723	1531	1842	1468	2.29828	3.92e-31	1.73e-29	TRUE	CSY3	Citrate synthase,Citrate synthase-like, large alpha subdomain,Citrate synthase active site,Citrate synthase, bacterial-type,Citrate synthase superfamily
AT4G34290	400	150	354	1346	1364	1324	-2.00398	4.02e-31	1.77e-29	TRUE		SWIB/MDM2 domain,SWIB domain,SWIB/MDM2 domain superfamily
AT2G19860	2112	999	2107	607	553	587	1.71757	4.07e-31	1.78e-29	TRUE	HXK2	Hexokinase,Hexokinase, binding site,Hexokinase, N-terminal,Hexokinase, C-terminal
AT2G43535	330	142	436	1722	1781	1957	-2.42824	4.2e-31	1.84e-29	TRUE	ATTI4	Scorpion long chain toxin/defensin,Knottin, scorpion toxin-like,Knottin, scorpion toxin-like superfamily
AT3G22370	8489	5028	6311	1110	1468	766	2.7414	4.81e-31	2.1e-29	TRUE	AOX1A	Alternative oxidase
AT5G10300	600	356	482	97	125	119	2.25832	5.63e-31	2.45e-29	TRUE	HNL	Alpha/beta hydrolase fold-1,Alpha/Beta hydrolase fold
AT5G13800	4656	2786	4211	1461	1685	1685	1.46541	7.18e-31	3.13e-29	TRUE	PPH	Alpha/beta hydrolase fold-1,Alpha/Beta hydrolase fold
AT5G07920	1896	1279	1835	526	625	590	1.73124	7.69e-31	3.34e-29	TRUE	DGK1	Diacylglycerol kinase, accessory domain,Diacylglycerol kinase, catalytic domain,Protein kinase C-like, phorbol ester/diacylglycerol-binding domain,NAD kinase/diacylglycerol kinase-like domain superfamily,Inorganic polyphosphate/ATP-NAD kinase, domain 1
AT1G55740	1056	642	1020	277	256	307	1.87199	1.01e-30	4.36e-29	TRUE	RFS1	Glycosyl hydrolases 36,Aldolase-type TIM barrel,Glycoside hydrolase superfamily
AT1G70880	55	33	54	295	316	286	-2.43796	1.05e-30	4.54e-29	TRUE		Bet v I/Major latex protein,START-like domain superfamily
AT3G25640	564	309	398	53	60	28	3.28908	1.16e-30	4.99e-29	TRUE		Protein MIZU-KUSSEI 1-like, plant
AT5G13820	907	587	691	160	175	156	2.34983	1.17e-30	5.06e-29	TRUE	TRP4	Ubiquitin domain,SANT/Myb domain,Homeobox-like domain superfamily,Myb domain
AT4G20880	1467	923	1781	475	514	504	1.65653	1.29e-30	5.56e-29	TRUE
AT5G20380	4690	2887	4019	1361	1457	1228	1.71778	1.35e-30	5.79e-29	TRUE	PHT4;5	Major facilitator superfamily,Major facilitator superfamily domain,MFS transporter superfamily
AT4G39140	1118	728	1128	310	311	349	1.80592	1.44e-30	6.16e-29	TRUE		Zinc finger, RING-type,Zinc finger, RING/FYVE/PHD-type
AT3G18050	1556	959	1796	5195	4852	5459	-1.65416	1.52e-30	6.52e-29	TRUE
AT5G26280	1581	728	1765	7157	15701	10426	-2.81227	1.53e-30	6.54e-29	TRUE		MATH/TRAF domain,TRAF-like
AT1G16630	27	8	26	218	235	217	-3.22328	1.57e-30	6.71e-29	TRUE
AT1G62510	1740	1268	1128	202	154	178	3.13178	1.6e-30	6.82e-29	TRUE		Bifunctional inhibitor/plant lipid transfer protein/seed storage helical domain,Hydrophobic seed protein,Bifunctional inhibitor/plant lipid transfer protein/seed storage helical domain superfamily
AT4G35190	153	94	206	7	7	5	4.49685	1.64e-30	6.98e-29	TRUE	LOG5	Cytokinin riboside 5'-monophosphate phosphoribohydrolase LOG,LOG family
AT5G05250	462	210	494	1336	1521	1369	-1.69447	1.65e-30	6.98e-29	TRUE
AT1G52565	264	185	278	24	36	40	3.01045	1.71e-30	7.23e-29	TRUE
AT2G47710	3686	1977	2798	944	1020	877	1.75667	2.05e-30	8.67e-29	TRUE		Universal stress protein A,UspA,Rossmann-like alpha/beta/alpha sandwich fold
AT4G05020	3814	2199	3155	529	540	273	2.91293	2.11e-30	8.9e-29	TRUE	NDB2	EF-hand domain,EF-hand domain pair,EF-Hand 1, calcium-binding site,FAD/NAD(P)-binding domain,FAD/NAD(P)-binding domain superfamily
AT1G47395	52	14	48	303	345	368	-2.95946	2.37e-30	9.97e-29	TRUE
AT1G29050	1288	1033	1348	270	342	303	2.22252	2.56e-30	1.07e-28	TRUE	TBL38	PMR5 N-terminal domain,PC-Esterase,Trichome birefringence-like family,Protein trichome birefringence-like 37/38
AT3G27850	3181	1479	3209	7888	8158	7787	-1.4408	2.88e-30	1.21e-28	TRUE	RPL12C	Ribosomal protein L7/L12,Ribosomal protein L7/L12, oligomerisation,Ribosomal protein L7/L12, C-terminal,Ribosomal protein L7/L12, C-terminal/adaptor protein ClpS-like,Ribosomal protein L7/L12, oligomerisation domain superfamily
AT1G54010	868	177	519	5534	8762	5990	-3.50285	3.54e-30	1.48e-28	TRUE	GLL23	GDSL lipase/esterase,GDSL lipase/esterase-like, plant,SGNH hydrolase superfamily
AT1G23030	296	179	256	858	983	927	-1.70799	3.81e-30	1.59e-28	TRUE	PUB11	Armadillo,U box domain,Armadillo-like helical,Zinc finger, RING/FYVE/PHD-type,Armadillo-type fold
AT5G17380	5787	3176	3954	945	1295	933	2.21297	3.87e-30	1.61e-28	TRUE	HACL	TPP-binding enzyme, conserved site,Thiamine pyrophosphate enzyme, C-terminal TPP-binding,Thiamine pyrophosphate enzyme, central domain,Thiamine pyrophosphate enzyme, N-terminal TPP-binding domain,DHS-like NAD/FAD-binding domain superfamily,Thiamin diphosphate-binding fold
AT1G13740	477	275	554	87	127	109	2.17151	3.88e-30	1.61e-28	TRUE	AFP2	Ethylene-responsive binding factor-associated repression,Ninja family,Jas TPL-binding domain,Putative nuclear localisation signal
AT2G02390	2551	1291	2653	623	850	584	1.81419	4.19e-30	1.74e-28	TRUE	ATGSTZ1	Glutathione S-transferase, N-terminal,Glutathione S-transferase, C-terminal,Glutathione S-transferases, class Zeta,Glutathione S-transferase, C-terminal-like,Glutathione S-transferases, class Zeta , C-terminal,Thioredoxin-like superfamily,Glutathione S-transferase, C-terminal domain superfamily,Glutathione S-transferases, class Zeta , N-terminal
AT3G08920	561	345	566	1570	1630	1764	-1.55181	4.35e-30	1.8e-28	TRUE	STR10	Rhodanese-like domain,Rhodanese-like domain superfamily
AT2G30140	2847	1580	2021	300	541	328	2.63904	4.66e-30	1.93e-28	TRUE	UGT87A2	UDP-glucuronosyl/UDP-glucosyltransferase
AT2G41660	2667	2037	2113	391	532	376	2.61278	5.17e-30	2.14e-28	TRUE	MIZ1	Protein MIZU-KUSSEI 1-like, plant
AT2G35940	2123	1191	2420	383	646	459	2.10731	5.23e-30	2.16e-28	TRUE	BLH1	Homeobox domain,POX domain,Homeobox KN domain,Homeobox-like domain superfamily
AT4G24130	1722	1099	1398	199	197	91	3.24841	6.16e-30	2.53e-28	TRUE		Protein of unknown function DUF538,At5g01610-like superfamily
AT4G21410	447	256	434	1078	1373	1230	-1.49639	6.49e-30	2.66e-28	TRUE	CRK29	Protein kinase domain,Serine-threonine/tyrosine-protein kinase, catalytic domain,Gnk2-homologous domain,Serine/threonine-protein kinase, active site,Protein kinase-like domain superfamily,Protein kinase, ATP binding site
AT4G31840	93	26	38	854	647	717	-3.57415	6.54e-30	2.68e-28	TRUE	ENODL15	Phytocyanin domain,Cupredoxin
AT5G10560	1155	511	1084	2951	3001	2916	-1.53087	6.75e-30	2.76e-28	TRUE	BXL6	Glycoside hydrolase, family 3, N-terminal,Glycoside hydrolase family 3 C-terminal domain,Immunoglobulin-like fold,Glycoside hydrolase superfamily,Fibronectin type III-like domain,Glycoside hydrolase family 3 C-terminal domain superfamily,Glycoside hydrolase, family 3, N-terminal domain superfamily
AT5G52570	1329	724	1155	273	235	325	2.10361	7.04e-30	2.87e-28	TRUE	BETA-OHASE 2	Fatty acid hydroxylase
AT3G57020	13404	8777	11414	2895	3287	2170	2.20735	7.7e-30	3.13e-28	TRUE	SSL9	Strictosidine synthase,Six-bladed beta-propeller, TolB-like,Strictosidine synthase, conserved region
AT4G20940	174	68	135	803	659	797	-2.40473	7.95e-30	3.23e-28	TRUE		Protein kinase domain,Serine-threonine/tyrosine-protein kinase, catalytic domain,Leucine-rich repeat,Leucine-rich repeat, typical subtype,Protein kinase-like domain superfamily,Leucine-rich repeat-containing N-terminal, plant-type,Cytochrome c1, transmembrane anchor, C-terminal,Leucine-rich repeat domain superfamily
AT5G13900	661	469	489	36	32	8	4.42223	8.09e-30	3.28e-28	TRUE	VAS	Bifunctional inhibitor/plant lipid transfer protein/seed storage helical domain,Bifunctional inhibitor/plant lipid transfer protein/seed storage helical domain superfamily
AT5G64250	5346	3420	4412	1196	1429	1008	2.06214	8.14e-30	3.3e-28	TRUE		Nitronate monooxygenase,Aldolase-type TIM barrel
AT1G75170	885	416	849	156	228	146	2.16137	8.48e-30	3.43e-28	TRUE		CRAL-TRIO lipid binding domain,CRAL/TRIO, N-terminal domain,CRAL/TRIO, N-terminal domain superfamily,CRAL-TRIO lipid binding domain superfamily
AT3G46490	48	50	83	471	591	506	-2.8326	8.62e-30	3.48e-28	TRUE		Oxoglutarate/iron-dependent dioxygenase,Non-haem dioxygenase N-terminal domain,Isopenicillin N synthase-like
AT1G01430	1187	576	963	2986	2979	3210	-1.57024	8.83e-30	3.56e-28	TRUE	TBL25	PMR5 N-terminal domain,PC-Esterase,Trichome birefringence-like family,Protein trichome birefringence-like 25/26
AT4G01070	5393	2790	4290	1038	1341	821	2.13099	8.84e-30	3.56e-28	TRUE	UGT72B1	UDP-glucuronosyl/UDP-glucosyltransferase,UDP-glycosyltransferase family, conserved site
AT3G51280	12	10	25	237	220	242	-3.5956	8.92e-30	3.58e-28	TRUE		Tetratricopeptide-like helical domain superfamily,Tetratricopeptide repeat-containing domain,Tetratricopeptide repeat
AT1G23440	2713	1356	2361	681	934	695	1.64647	1.02e-29	4.1e-28	TRUE		Peptidase C15, pyroglutamyl peptidase I,Peptidase C15, pyroglutamyl peptidase I-like,Peptidase C15, pyroglutamyl peptidase I-like superfamily
AT5G63310	1449	689	1383	3326	3455	3625	-1.39782	1.19e-29	4.76e-28	TRUE	NDPK2	Nucleoside diphosphate kinase,Nucleoside diphosphate kinase, active site,Nucleoside diphosphate kinase-like domain,Nucleoside diphosphate kinase-like domain superfamily
AT2G21790	588	231	529	1636	1794	1797	-1.80089	1.23e-29	4.92e-28	TRUE	RNR1	Ribonucleotide reductase large subunit, C-terminal,ATP-cone domain,Ribonucleotide reductase R1 subunit, N-terminal,Ribonucleotide reductase, class I , alpha subunit,Ribonucleotide reductase large subunit, N-terminal
AT4G20430	158	69	154	654	581	644	-2.12824	1.47e-29	5.86e-28	TRUE	SBT2.2	Peptidase S8/S53 domain,Peptidase S8 propeptide/proteinase inhibitor I9,Immunoglobulin-like fold,Peptidase S8, subtilisin-related,Peptidase S8, subtilisin, Asp-active site,Peptidase S8, subtilisin, Ser-active site,Cucumisin-like catalytic domain,Peptidase S8/S53 domain superfamily,Peptidase S8 propeptide/proteinase inhibitor I9 superfamily
AT3G23840	1534	586	1360	272	211	243	2.35106	1.58e-29	6.28e-28	TRUE	CER26L	Transferase
AT1G64810	1649	774	1613	496	571	541	1.47755	1.62e-29	6.42e-28	TRUE	APO1	APO domain
AT4G12420	1037	515	1099	4271	3480	4733	-2.06305	1.78e-29	7.07e-28	TRUE	SKU5	Multicopper oxidase, type 1,Cupredoxin,Multicopper oxidase, type 2,Multicopper oxidase, type 3,Ascorbate oxidase homologue, first cupredoxin domain
AT5G40790	190	119	287	1	0	0	7.11201	1.84e-29	7.28e-28	TRUE
AT4G19230	1180	929	1076	166	235	135	2.7764	1.85e-29	7.31e-28	TRUE	CYP707A1	Cytochrome P450,Cytochrome P450, E-class, group I,Cytochrome P450, conserved site,Cytochrome P450 superfamily
AT5G61590	468	418	760	3123	4575	3621	-2.51465	1.95e-29	7.69e-28	TRUE	ERF107	AP2/ERF domain,DNA-binding domain superfamily,AP2/ERF domain superfamily
AT4G25960	6474	4337	6637	2219	2549	2113	1.54675	1.98e-29	7.8e-28	TRUE	ABCB2	ABC transporter-like,AAA+ ATPase domain,ABC transporter type 1, transmembrane domain,ABC transporter, conserved site,P-loop containing nucleoside triphosphate hydrolase,ABC transporter type 1, transmembrane domain superfamily
AT5G25190	21	21	37	267	403	285	-3.28632	2.52e-29	9.9e-28	TRUE	ERF003	AP2/ERF domain,DNA-binding domain superfamily,AP2/ERF transcription factor ERF/PTI6,AP2/ERF domain superfamily
AT5G10230	741	288	647	68	85	36	3.20348	2.56e-29	1.01e-27	TRUE	ANNAT7	Annexin,Annexin D, plant,Annexin repeat, conserved site,Annexin repeat,Annexin superfamily
AT1G72910	7	8	8	293	956	303	-5.32873	2.76e-29	1.08e-27	TRUE		Toll/interleukin-1 receptor homology (TIR) domain,NB-ARC,P-loop containing nucleoside triphosphate hydrolase,Toll/interleukin-1 receptor homology (TIR) domain superfamily
AT1G44110	53	10	36	368	365	375	-3.28085	2.83e-29	1.11e-27	TRUE	CYCA1-1	Cyclin, C-terminal domain,Cyclin, N-terminal,Cyclin-like,Cyclin-like superfamily
AT3G09770	4643	3138	4092	1213	1221	1325	1.8663	2.91e-29	1.14e-27	TRUE	LOG2	Zinc finger, RING-type
AT4G37760	13678	7775	10641	2987	2859	2057	2.19632	2.98e-29	1.16e-27	TRUE	SQE3	Squalene epoxidase,FAD/NAD(P)-binding domain superfamily
AT5G60790	9575	5068	8052	3243	3207	3243	1.40333	3.05e-29	1.18e-27	TRUE	ABCF1	ABC transporter-like,AAA+ ATPase domain,ABC transporter, conserved site,P-loop containing nucleoside triphosphate hydrolase,ABC-transporter extension domain
AT1G69870	4380	2244	3363	956	1304	970	1.80712	3.39e-29	1.31e-27	TRUE	NPF2.13	Proton-dependent oligopeptide transporter family,Major facilitator superfamily domain,MFS transporter superfamily
AT2G44740	14	9	20	316	207	375	-4.03758	3.48e-29	1.35e-27	TRUE	CYCU4-1	Cyclin P/U,Cyclin PHO80-like,Cyclin-like superfamily
AT5G11420	1559	765	1453	6295	4758	5670	-1.97149	4.1e-29	1.58e-27	TRUE		Domain of unknown function DUF642,Galactose-binding-like domain superfamily
AT1G15210	502	314	479	1397	1476	1548	-1.56239	4.19e-29	1.62e-27	TRUE	ABCG35	ABC transporter-like,AAA+ ATPase domain,ABC-2 type transporter,Plant PDR ABC transporter associated,P-loop containing nucleoside triphosphate hydrolase,ABC-transporter extracellular N-terminal domain,ATP-binding cassette transporter, PDR-like subfamily G, domain 1,ATP-binding cassette transporter, PDR-like subfamily G, domain 2
AT5G14640	2862	1671	2533	839	1023	776	1.61328	4.37e-29	1.69e-27	TRUE	ASK5	Protein kinase domain,Serine/threonine-protein kinase, active site,Protein kinase-like domain superfamily,Protein kinase, ATP binding site
AT1G62540	830	406	679	175	146	124	2.24523	4.46e-29	1.72e-27	TRUE	FMO GS-OX2	Flavin monooxygenase FMO,Flavin monooxygenase-like,FAD/NAD(P)-binding domain superfamily
AT2G18300	145	40	259	2087	2676	2622	-3.83513	4.68e-29	1.8e-27	TRUE		Myc-type, basic helix-loop-helix (bHLH) domain,Helix-loop-helix DNA-binding domain superfamily
AT1G05170	1125	497	1187	278	269	257	1.92633	4.98e-29	1.91e-27	TRUE	B3GALT2	Glycosyl transferase, family 31,Domain of unknown function DUF4094
AT3G04000	968	498	587	125	147	121	2.54644	5.81e-29	2.22e-27	TRUE	ChlADR2	Short-chain dehydrogenase/reductase SDR,NAD(P)-binding domain superfamily
AT2G36050	70	38	90	349	404	432	-2.37877	6.86e-29	2.62e-27	TRUE	OFP15	Ovate protein family, C-terminal
AT5G64430	5085	4475	4954	1057	1029	1070	2.42973	7.4e-29	2.82e-27	TRUE		PB1 domain
AT4G32770	4752	2633	3523	878	719	538	2.50736	9.28e-29	3.53e-27	TRUE	VTE1	Tocopherol cyclase
AT1G08560	65	30	95	516	450	527	-2.78068	1.05e-28	4.01e-27	TRUE	KN	Target SNARE coiled-coil homology domain,Syntaxin, N-terminal domain,Syntaxin/epimorphin, conserved site,SNARE
AT4G37680	2232	1196	2079	749	666	670	1.5663	1.06e-28	4.01e-27	TRUE	HHP4	AdipoR/Haemolysin-III-related
AT2G36750	1249	542	861	38	117	45	3.77504	1.11e-28	4.2e-27	TRUE	UGT73C1	UDP-glucuronosyl/UDP-glucosyltransferase,UDP-glycosyltransferase family, conserved site
AT1G73330	447	269	625	4492	2742	5046	-2.97417	1.12e-28	4.22e-27	TRUE	ATDR4	Proteinase inhibitor I3, Kunitz legume,Kunitz inhibitor STI-like superfamily
AT1G62710	1750	999	1795	333	187	261	2.65715	1.3e-28	4.91e-27	TRUE	bVPE	Peptidase C13, legumain
AT1G03475	3012	1534	2982	6474	6581	6600	-1.21435	1.35e-28	5.08e-27	TRUE	CPX1	Coproporphyrinogen III oxidase, aerobic,Coproporphyrinogen III oxidase, conserved site,Oxygen-dependent coproporphyrinogen III oxidase superfamily
AT5G21930	831	625	951	4011	3453	3736	-1.98377	1.42e-28	5.36e-27	TRUE	PAA2	P-type ATPase,Heavy metal-associated domain, HMA,P-type ATPase, A domain superfamily,P-type ATPase, phosphorylation site,P-type ATPase, transmembrane domain superfamily,P-type ATPase, cytoplasmic domain N,P-type ATPase, subfamily IB,Heavy metal-associated domain superfamily,HAD-like superfamily,HAD superfamily
AT5G16760	2289	1280	2061	815	804	763	1.42077	1.55e-28	5.83e-27	TRUE	ITPK1	Inositol-tetrakisphosphate 1-kinase,ATP-grasp fold
AT3G10420	5909	4368	5707	1555	1682	1774	1.89063	1.62e-28	6.09e-27	TRUE	SPD1	AAA+ ATPase domain,ATPase, AAA-type, core,P-loop containing nucleoside triphosphate hydrolase,AAA domain-containing protein, R3H domain
AT5G44680	137	64	228	1338	1113	1531	-3.02405	1.97e-28	7.37e-27	TRUE		Methyladenine glycosylase,DNA glycosylase
AT3G48020	560	629	388	32	35	21	4.28644	2.2e-28	8.21e-27	TRUE
AT3G22970	1309	622	1215	2893	2997	2878	-1.31174	2.36e-28	8.82e-27	TRUE		Protein of unknown function PDDEXK-like
AT1G27150	2703	1375	2889	947	959	988	1.41971	2.58e-28	9.63e-27	TRUE		Tetratricopeptide-like helical domain superfamily,Tetratricopeptide repeat protein 38
AT5G44020	953	957	803	10262	8722	10598	-3.06768	2.63e-28	9.77e-27	TRUE		Acid phosphatase, class B-like,Acid phosphatase, plant,Vegetative storage protein/acid phosphatase,HAD superfamily,HAD-like superfamily
AT4G27520	43841	34801	33676	7904	7264	7354	2.53956	2.69e-28	9.99e-27	TRUE	ENODL2	Phytocyanin domain,Cupredoxin
AT3G55360	8770	4827	6942	2589	2757	2323	1.60726	3.2e-28	1.19e-26	TRUE	ECR	3-oxo-5-alpha-steroid 4-dehydrogenase, C-terminal
AT1G30500	732	472	705	205	197	173	1.91765	3.22e-28	1.19e-26	TRUE	NFYA7	Nuclear transcription factor Y subunit A
AT3G53040	599	639	421	26	19	41	4.35507	4.15e-28	1.53e-26	TRUE		Late embryogenesis abundant protein LEA
AT5G62350	4455	2005	3907	9328	10521	9305	-1.32788	4.31e-28	1.59e-26	TRUE		Pectinesterase inhibitor domain,Invertase/pectin methylesterase inhibitor domain superfamily
AT3G13690	806	387	861	1945	2340	2093	-1.46801	4.52e-28	1.66e-26	TRUE		Protein kinase domain,Tyrosine-protein kinase, active site,Protein kinase-like domain superfamily,Rossmann-like alpha/beta/alpha sandwich fold
AT1G29660	458	134	313	1774	1946	1736	-2.43753	4.95e-28	1.82e-26	TRUE		GDSL lipase/esterase,GDSL lipase/esterase-like, plant,SGNH hydrolase superfamily
AT2G34720	1315	733	1354	494	528	517	1.317	5.45e-28	2e-26	TRUE	NFYA4	Nuclear transcription factor Y subunit A,CCAAT-binding factor, conserved site
AT3G18680	1227	568	1248	2767	3309	3114	-1.43184	5.81e-28	2.13e-26	TRUE		Aspartate/glutamate/uridylate kinase,Uridylate kinase, bacteria,Acetylglutamate kinase-like superfamily
AT5G65970	105	75	78	491	605	577	-2.42747	6.07e-28	2.22e-26	TRUE	MLO10	Mlo-related protein
AT5G50720	399	294	361	64	56	68	2.66637	6.1e-28	2.23e-26	TRUE	HVA22E	TB2/DP1/HVA22-related protein
AT1G06180	1212	493	1032	266	298	239	1.89662	6.21e-28	2.26e-26	TRUE	ATMYB13	SANT/Myb domain,Homeobox-like domain superfamily,Myb domain
AT5G62480	427	272	466	76	114	73	2.31699	6.3e-28	2.29e-26	TRUE	GSTU9	Glutathione S-transferase, N-terminal,Glutathione S-transferase, C-terminal-like,Thioredoxin-like superfamily,Glutathione S-transferase, C-terminal domain superfamily
AT3G12800	4434	2196	3932	1397	1656	1260	1.4579	6.59e-28	2.4e-26	TRUE	SDRB	Short-chain dehydrogenase/reductase SDR,NAD(P)-binding domain superfamily
AT5G49280	948	725	717	145	130	107	2.83934	7.25e-28	2.63e-26	TRUE
AT2G28950	384	157	295	1563	1248	1384	-2.15543	7.36e-28	2.66e-26	TRUE	EXPA6	Expansin,Expansin/pollen allergen, DPBB domain,Expansin, cellulose-binding-like domain,Expansin/Lol pI,RlpA-like protein, double-psi beta-barrel domain,Expansin, cellulose-binding-like domain superfamily,RlpA-like domain superfamily
AT4G17970	791	338	645	133	87	104	2.55008	7.48e-28	2.7e-26	TRUE	ALMT12	Aluminum-activated malate transporter
AT1G72760	172	100	150	3	11	3	4.54834	8.49e-28	3.06e-26	TRUE		Protein kinase domain,Serine-threonine/tyrosine-protein kinase, catalytic domain,Serine/threonine-protein kinase, active site,Protein kinase-like domain superfamily,Rossmann-like alpha/beta/alpha sandwich fold
AT1G05805	600	329	557	1301	1630	1535	-1.39362	8.79e-28	3.17e-26	TRUE	BHLH128	Myc-type, basic helix-loop-helix (bHLH) domain,Helix-loop-helix DNA-binding domain superfamily
AT5G59050	510	269	613	120	135	110	2.06871	8.85e-28	3.18e-26	TRUE
AT1G19200	188	111	185	15	25	20	3.12207	9.2e-28	3.3e-26	TRUE		Zf-FLZ domain
AT5G62530	4225	2199	4090	1768	1900	1839	1.10168	9.43e-28	3.38e-26	TRUE	ALDH12A1	Aldehyde dehydrogenase domain,Aldehyde dehydrogenase, cysteine active site,Aldehyde/histidinol dehydrogenase,Aldehyde dehydrogenase, N-terminal
AT1G77680	3693	2214	2993	1055	1029	942	1.7496	1.02e-27	3.65e-26	TRUE	SOV	Nucleic acid-binding, OB-fold,Ribonuclease II/R, conserved site,DIS3-like exonuclease 2
AT4G03100	45	14	42	275	262	295	-2.84062	1.05e-27	3.76e-26	TRUE	ROPGAP2	CRIB domain,Rho GTPase-activating protein domain,Rho GTPase activation protein,CRIB domain superfamily
AT5G04960	49	32	47	267	298	354	-2.60027	1.07e-27	3.83e-26	TRUE	PME46	Pectinesterase, catalytic,Pectinesterase inhibitor domain,Pectin lyase fold/virulence factor,Pectin lyase fold,Pectinesterase, Asp active site,Invertase/pectin methylesterase inhibitor domain superfamily
AT4G12580	167	70	186	6	3	3	4.88594	1.09e-27	3.89e-26	TRUE
AT1G75400	2721	1788	2322	746	806	680	1.82069	1.22e-27	4.34e-26	TRUE		Zinc finger, RING-type,Zinc finger, RING/FYVE/PHD-type
AT3G17800	3620	2097	2586	820	883	789	1.93027	1.27e-27	4.52e-26	TRUE		Protein of unknown function DUF760
AT2G28960	1	0	9	200	360	192	-5.49743	1.33e-27	4.72e-26	TRUE		Protein kinase domain,Leucine-rich repeat,Serine/threonine-protein kinase, active site,Protein kinase-like domain superfamily,Protein kinase, ATP binding site,Malectin-like carbohydrate-binding domain,Leucine-rich repeat domain superfamily
AT3G02120	14	7	8	186	169	247	-4.00383	1.39e-27	4.91e-26	TRUE
AT3G54390	481	253	579	107	115	120	2.07578	1.43e-27	5.05e-26	TRUE
AT3G22600	5513	3803	4289	467	666	232	3.45335	1.52e-27	5.36e-26	TRUE		Plant lipid transfer protein/Par allergen,Bifunctional inhibitor/plant lipid transfer protein/seed storage helical domain,Bifunctional inhibitor/plant lipid transfer protein/seed storage helical domain superfamily
AT4G28140	287	329	241	2	12	11	5.03733	1.57e-27	5.54e-26	TRUE	ERF054	AP2/ERF domain,DNA-binding domain superfamily,AP2/ERF domain superfamily
AT4G39710	437	269	503	1365	1405	1262	-1.54376	1.65e-27	5.82e-26	TRUE	PNSL4	FKBP-type peptidyl-prolyl cis-trans isomerase domain,Peptidyl-prolyl cis-trans isomerase, FKBP-type
AT1G17830	656	272	590	128	103	100	2.30187	1.79e-27	6.3e-26	TRUE		Protein of unknown function DUF789
AT5G59960	3487	2150	2711	886	937	907	1.8141	1.86e-27	6.51e-26	TRUE
AT3G24500	925	385	681	161	179	127	2.21982	1.89e-27	6.61e-26	TRUE	MBF1C	Multiprotein bridging factor 1, N-terminal,Cro/C1-type helix-turn-helix domain,Lambda repressor-like, DNA-binding domain superfamily
AT2G20880	342	322	178	11	9	9	4.82825	1.9e-27	6.64e-26	TRUE	ERF053	AP2/ERF domain,DNA-binding domain superfamily,AP2/ERF domain superfamily
AT3G14270	3880	2181	3784	1618	1779	1531	1.17926	2.06e-27	7.19e-26	TRUE	FAB1B	FYVE zinc finger,Chaperonin Cpn60/TCP-1 family,Phosphatidylinositol-4-phosphate 5-kinase, core,Zinc finger, FYVE/PHD-type,Zinc finger, RING/FYVE/PHD-type,Zinc finger, FYVE-related,GroEL-like apical domain superfamily,TCP-1-like chaperonin intermediate domain superfamily,Phosphatidylinositol-4-phosphate 5-kinase, C-terminal,Phosphatidylinositol-4-phosphate 5-kinase, N-terminal
AT1G15820	17010	8185	14740	40893	38214	39328	-1.39798	2.11e-27	7.36e-26	TRUE	LHCB6	Chlorophyll A-B binding protein, plant,Chlorophyll A-B binding protein,Chlorophyll a/b binding domain superfamily
AT3G20250	4804	3147	4622	1216	1757	1310	1.7604	2.2e-27	7.64e-26	TRUE	APUM5	Pumilio RNA-binding repeat,Armadillo-like helical,Armadillo-type fold,Pumilio homology domain,Pumilio, RNA binding domain
AT1G21790	835	609	776	169	190	211	2.16709	2.24e-27	7.78e-26	TRUE		TRAM/LAG1/CLN8 homology domain
AT3G03310	1609	1265	1643	429	452	413	2.02112	2.4e-27	8.32e-26	TRUE	LCAT3	Lecithin:cholesterol/phospholipid:diacylglycerol acyltransferase,Alpha/Beta hydrolase fold
AT1G50490	123	46	118	513	484	556	-2.26628	2.45e-27	8.48e-26	TRUE	UBC20	Ubiquitin-conjugating enzyme E2,Ubiquitin-conjugating enzyme/RWD-like,Ubiquitin-conjugating enzyme, active site
AT5G19770	2582	1302	2369	6907	6281	7502	-1.55042	2.57e-27	8.89e-26	TRUE	TUBA3	Tubulin,Alpha tubulin,Tubulin/FtsZ, GTPase domain,Tubulin/FtsZ, C-terminal,Beta tubulin, autoregulation binding site,Tubulin, conserved site,Tubulin/FtsZ, 2-layer sandwich domain,Tubulin/FtsZ, GTPase domain superfamily,Tubulin/FtsZ, C-terminal domain superfamily
AT4G08570	313	86	237	11	9	3	4.58246	2.6e-27	8.97e-26	TRUE	HIPP24	Heavy metal-associated domain, HMA,Heavy-metal-associated, conserved site,Heavy metal-associated domain superfamily
AT1G15290	2517	1438	2482	5005	5638	5003	-1.09047	2.85e-27	9.83e-26	TRUE		Tetratricopeptide-like helical domain superfamily,Tetratricopeptide repeat-containing domain,Tetratricopeptide repeat,GSKIP domain superfamily,CLU central domain,Winged helix-like DNA-binding domain superfamily
AT4G37220	1030	1212	959	120	115	116	3.40482	2.86e-27	9.84e-26	TRUE		Cold-regulated 413 protein
AT2G37870	5715	3107	4556	64	11	31	6.24875	3.52e-27	1.21e-25	TRUE		Plant lipid transfer protein/Par allergen,Bifunctional inhibitor/plant lipid transfer protein/seed storage helical domain,Bifunctional inhibitor/plant lipid transfer protein/seed storage helical domain superfamily
AT5G45310	865	930	1020	152	145	146	2.88521	3.59e-27	1.23e-25	TRUE
AT4G35560	1317	731	1495	405	383	445	1.67698	3.61e-27	1.24e-25	TRUE		WD40 repeat,Six-bladed beta-propeller, TolB-like,Lethal giant larvae (Lgl)-like, C-terminal domain,WD40/YVTN repeat-like-containing domain superfamily,WD40-repeat-containing domain superfamily
AT2G03760	4167	2460	2293	493	623	495	2.65633	3.67e-27	1.26e-25	TRUE	SOT12	Sulfotransferase domain,P-loop containing nucleoside triphosphate hydrolase
AT3G28270	2695	823	2101	258	413	290	2.61576	3.68e-27	1.26e-25	TRUE		Protein of unknown function DUF677
AT4G19380	100	44	80	368	429	347	-2.1552	3.83e-27	1.3e-25	TRUE		Glucose-methanol-choline oxidoreductase, N-terminal,Glucose-methanol-choline oxidoreductase, C-terminal,Long-chain-alcohol oxidase,FAD/NAD(P)-binding domain superfamily
AT2G27402	42	9	22	442	304	534	-3.85553	3.89e-27	1.33e-25	TRUE
AT2G23620	12	7	24	182	208	219	-3.5312	4e-27	1.36e-25	TRUE	MES1	Alpha/beta hydrolase fold-1,Alpha/Beta hydrolase fold
AT4G33260	50	24	62	323	293	354	-2.62949	4.09e-27	1.39e-25	TRUE	CDC20-2	WD40 repeat,WD40/YVTN repeat-like-containing domain superfamily,WD40-repeat-containing domain,WD40 repeat, conserved site,Anaphase-promoting complex subunit 4, WD40 domain,The WD repeat Cdc20/Fizzy family,WD40-repeat-containing domain superfamily
AT5G60930	65	21	90	439	557	581	-2.97206	4.33e-27	1.47e-25	TRUE		Kinesin motor domain,Kinesin motor domain, conserved site,P-loop containing nucleoside triphosphate hydrolase,Kinesin-like protein,Kinesin motor domain superfamily
AT1G79470	835	466	699	232	231	211	1.74652	4.81e-27	1.63e-25	TRUE	IMPDH	IMP dehydrogenase/GMP reductase,Inosine-5'-monophosphate dehydrogenase,Aldolase-type TIM barrel,IMP dehydrogenase / GMP reductase, conserved site
AT3G06070	151	91	174	710	1143	690	-2.37917	4.83e-27	1.63e-25	TRUE
AT2G26600	1261	646	1395	374	465	369	1.60416	5.24e-27	1.77e-25	TRUE		Glycoside hydrolase family 17,Glycoside hydrolase superfamily
AT3G10450	901	561	845	262	316	256	1.66179	5.66e-27	1.91e-25	TRUE	SCPL7	Peptidase S10, serine carboxypeptidase,Alpha/Beta hydrolase fold
AT3G48990	28738	18728	26945	8111	10371	10234	1.5813	6.2e-27	2.09e-25	TRUE	AAE3	AMP-dependent synthetase/ligase,AMP-binding, conserved site,AMP-binding enzyme, C-terminal domain
AT3G06420	706	333	753	127	156	182	2.07466	6.23e-27	2.09e-25	TRUE	ATG8H	Autophagy protein Atg8 ubiquitin-like,Ubiquitin-like domain superfamily
AT4G36540	78	26	122	638	822	912	-3.19311	6.28e-27	2.11e-25	TRUE	BEE2	Myc-type, basic helix-loop-helix (bHLH) domain,Helix-loop-helix DNA-binding domain superfamily
AT1G69295	5656	3905	4412	1213	1000	1141	2.25893	6.41e-27	2.15e-25	TRUE	PDCB4	X8 domain
AT1G64950	10622	5846	7895	2038	2501	1521	2.18516	7.05e-27	2.36e-25	TRUE	CYP89A5	Cytochrome P450,Cytochrome P450, E-class, group I,Cytochrome P450, conserved site,Cytochrome P450 superfamily
AT1G15310	627	393	665	178	222	175	1.73505	7.3e-27	2.44e-25	TRUE	SRP-54A	Signal recognition particle, SRP54 subunit, GTPase domain,AAA+ ATPase domain,Signal recognition particle, SRP54 subunit, M-domain,Signal recognition particle, SRP54 subunit, eukaryotic,Signal recognition particle, SRP54 subunit, helical bundle,Signal recognition particle, SRP54 subunit,P-loop containing nucleoside triphosphate hydrolase,SRP/SRP receptor, N-terminal,Signal recognition particle, SR…
AT4G13840	931	377	889	2827	2692	2682	-1.7515	7.47e-27	2.49e-25	TRUE	CER26	Transferase
AT5G66750	90	49	101	362	376	389	-2.03608	7.9e-27	2.63e-25	TRUE	DDM1	SNF2-related, N-terminal domain,Helicase, C-terminal,Helicase superfamily 1/2, ATP-binding domain,P-loop containing nucleoside triphosphate hydrolase
AT3G07010	296	181	235	1040	1008	1150	-1.9417	8.28e-27	2.75e-25	TRUE		Pectate lyase,Pectin lyase fold/virulence factor,Pectin lyase fold,AmbAllergen
AT1G49750	714	223	508	3121	3595	2391	-2.49105	9.28e-27	3.08e-25	TRUE		Leucine-rich repeat domain superfamily
AT5G67030	21727	13390	23655	9555	10570	9949	1.15456	9.47e-27	3.14e-25	TRUE	ZEP	FAD-binding domain,Zeaxanthin epoxidase,FAD/NAD(P)-binding domain superfamily,Forkhead-associated (FHA) domain,SMAD/FHA domain superfamily
AT2G32530	2239	1019	1257	321	305	249	2.50538	1.05e-26	3.46e-25	TRUE	CSLB3	Cellulose synthase,Nucleotide-diphospho-sugar transferases
AT1G77000	1036	708	1040	316	364	318	1.6831	1.12e-26	3.7e-25	TRUE	SKP2B	Leucine-rich repeat,F-box domain,Leucine-rich repeat, cysteine-containing subtype,Leucine-rich repeat domain superfamily,F-box-like domain superfamily
AT3G59280	1545	704	1377	481	522	478	1.44198	1.16e-26	3.83e-25	TRUE	PAM16L2	Mitochondrial import inner membrane translocase subunit Tim16,DnaJ domain superfamily
AT1G09950	274	116	170	9	19	7	3.98469	1.19e-26	3.91e-25	TRUE	RAS1	Transcription factor TGA like domain
AT5G02760	65	10	67	752	593	735	-3.66748	1.22e-26	4.02e-25	TRUE		PPM-type phosphatase, divalent cation binding,PPM-type phosphatase domain,Protein phosphatase 2C family,PPM-type phosphatase domain superfamily
AT5G51070	15613	11537	12868	3440	4032	3801	2.05482	1.25e-26	4.12e-25	TRUE	CLPD	ClpA/B family,AAA+ ATPase domain,ATPase, AAA-type, core,Clp, N-terminal,ClpA/B, conserved site 1,Clp ATPase, C-terminal,P-loop containing nucleoside triphosphate hydrolase,ClpA/B, conserved site 2,Clp, N-terminal domain superfamily
AT4G39210	2068	731	1982	382	410	342	2.16324	1.29e-26	4.23e-25	TRUE	APL3	Nucleotidyl transferase domain,ADP-glucose pyrophosphorylase, conserved site,Trimeric LpxA-like superfamily,Glucose-1-phosphate adenylyltransferase,Nucleotide-diphospho-sugar transferases
AT1G16390	71	40	29	813	627	549	-3.48566	1.3e-26	4.26e-25	TRUE	2024-10-03	Major facilitator, sugar transporter-like,Major facilitator superfamily domain,MFS transporter superfamily
AT4G13530	3557	1863	3053	1285	1426	1228	1.28237	1.59e-26	5.2e-25	TRUE
AT5G36160	3176	1359	2702	903	1011	854	1.52846	1.79e-26	5.84e-25	TRUE	TAT	Aminotransferase, class I/classII,Tyrosine/nicotianamine aminotransferase,Pyridoxal phosphate-dependent transferase, major region, subdomain 1,Pyridoxal phosphate-dependent transferase, subdomain 2,Pyridoxal phosphate-dependent transferase
AT5G12010	2123	922	1752	429	610	425	1.85725	1.9e-26	6.21e-25	TRUE		Harbinger transposase-derived nuclease domain
AT5G51740	632	357	654	196	215	217	1.55756	2.18e-26	7.09e-25	TRUE		Peptidase M48
AT4G01060	161	78	141	10	9	11	3.67776	2.2e-26	7.16e-25	TRUE	ETC3	SANT/Myb domain,Homeobox-like domain superfamily,Myb-like domain
AT3G02170	342	234	503	1412	1824	1702	-1.98535	2.22e-26	7.21e-25	TRUE	LNG2	Protein LONGIFOLIA 1/2,Domain of unknown function DUF4378
AT2G29450	10096	3919	7529	2104	2546	1946	1.8369	2.34e-26	7.58e-25	TRUE	GSTU5	Glutathione S-transferase, N-terminal,Glutathione S-transferase, C-terminal-like,Thioredoxin-like superfamily,Glutathione S-transferase, C-terminal domain superfamily
AT1G15570	145	83	172	529	539	564	-1.83846	2.42e-26	7.83e-25	TRUE	CYCA2-3	Cyclin, C-terminal domain,Cyclin, N-terminal,Cyclin-like,Cyclin-like superfamily
AT4G02800	15	0	19	219	250	274	-4.13569	2.46e-26	7.94e-25	TRUE
AT3G20150	43	15	54	257	313	315	-2.77935	2.77e-26	8.93e-25	TRUE	KIN12F	Kinesin motor domain,P-loop containing nucleoside triphosphate hydrolase,Kinesin-like protein,Kinesin motor domain superfamily
AT3G15534	211	114	117	3	7	3	4.89847	2.82e-26	9.09e-25	TRUE
AT1G29910	83531	37680	76999	285675	224677	274498	-1.82505	2.86e-26	9.22e-25	TRUE	LHCB1.1	Chlorophyll A-B binding protein, plant,Chlorophyll A-B binding protein,Chlorophyll a/b binding domain superfamily
AT5G22630	3378	1841	2894	1007	1148	836	1.61916	3.04e-26	9.79e-25	TRUE	ADT5	Prephenate dehydratase,ACT domain,Prephenate dehydratase, conserved site
AT1G10020	269	164	187	1528	1144	1348	-2.44598	3.07e-26	9.84e-25	TRUE		Protein of unknown function DUF1005
AT3G09910	274	134	301	49	45	41	2.50192	3.09e-26	9.91e-25	TRUE	RABC2B	Small GTPase superfamily,Small GTP-binding protein domain,Sigma-54 interaction domain, ATP-binding site 1,P-loop containing nucleoside triphosphate hydrolase
AT1G12900	9433	4312	7690	28901	24035	25946	-1.70999	3.21e-26	1.03e-24	TRUE	GAPA-2	Glyceraldehyde 3-phosphate dehydrogenase, NAD(P) binding domain,Glyceraldehyde 3-phosphate dehydrogenase, catalytic domain,Glyceraldehyde 3-phosphate dehydrogenase, active site,Glyceraldehyde/Erythrose phosphate dehydrogenase family,NAD(P)-binding domain superfamily,Glyceraldehyde-3-phosphate dehydrogenase, type I
AT5G15240	940	604	628	144	147	154	2.47736	3.21e-26	1.03e-24	TRUE	AVT1J	Amino acid transporter, transmembrane domain
AT3G02640	86	18	40	816	569	612	-3.56308	3.38e-26	1.08e-24	TRUE
AT5G62220	2158	1246	1642	502	409	372	2.14773	3.49e-26	1.11e-24	TRUE	XLT2	Exostosin-like
AT1G72250	41	23	65	281	334	335	-2.66256	4.05e-26	1.29e-24	TRUE		Kinesin motor domain,Kinesin motor domain, conserved site,Malectin,P-loop containing nucleoside triphosphate hydrolase,Kinesin-like protein,Kinesin motor domain superfamily
AT3G62110	525	241	536	1341	1482	1294	-1.49671	4.12e-26	1.31e-24	TRUE		Glycoside hydrolase, family 28,Parallel beta-helix repeat,Pectin lyase fold/virulence factor,Pectin lyase fold
AT4G11460	2	0	0	144	413	192	-6.65237	4.13e-26	1.31e-24	TRUE	CRK30	Protein kinase domain,Serine-threonine/tyrosine-protein kinase, catalytic domain,Gnk2-homologous domain,Serine/threonine-protein kinase, active site,Protein kinase-like domain superfamily,Protein kinase, ATP binding site,Cytochrome c1, transmembrane anchor, C-terminal,S-receptor-like serine/threonine-protein kinase
AT4G23630	11924	6299	9355	3745	3588	3494	1.52566	4.18e-26	1.32e-24	TRUE	RTNLB1	Reticulon
AT1G78210	2227	982	2127	569	746	566	1.64513	4.2e-26	1.33e-24	TRUE		Alpha/beta hydrolase fold-1,Epoxide hydrolase-like,Alpha/Beta hydrolase fold
AT5G26670	62	28	65	265	333	278	-2.29754	4.22e-26	1.33e-24	TRUE	PAE10	Pectinacetylesterase/NOTUM
AT5G48310	22	3	14	169	221	218	-3.67707	4.91e-26	1.55e-24	TRUE		C2 domain superfamily
AT1G30190	145	77	210	3	9	5	4.51355	5.25e-26	1.65e-24	TRUE		Protein of unknown function DUF761, plant
AT4G25580	1426	1317	1666	147	58	154	3.69977	5.34e-26	1.68e-24	TRUE		CAP160
AT3G07460	787	305	627	2872	2312	2746	-2.04793	5.45e-26	1.71e-24	TRUE		Protein of unknown function DUF538,At5g01610-like superfamily
AT1G01720	10820	8978	6433	1004	1379	791	3.25157	5.66e-26	1.77e-24	TRUE	NAC002	NAC domain,NAC domain superfamily
AT3G61310	245	130	249	652	691	689	-1.51991	5.95e-26	1.86e-24	TRUE	AHL11	PPC domain,AT hook, DNA-binding motif
AT1G47400	45	12	33	303	261	367	-3.15072	6.06e-26	1.9e-24	TRUE
AT5G56150	1230	687	1144	353	484	390	1.50191	6.84e-26	2.14e-24	TRUE	UBC30	Ubiquitin-conjugating enzyme E2,Ubiquitin-conjugating enzyme/RWD-like,Ubiquitin-conjugating enzyme, active site
AT1G54540	418	267	325	37	39	13	3.58728	7.39e-26	2.3e-24	TRUE		Late embryogenesis abundant protein, LEA-14,Immunoglobulin-like fold
AT2G37380	28	7	21	214	194	241	-3.29003	8.13e-26	2.53e-24	TRUE	MAKR3
AT2G29980	1722	900	1692	3295	3553	3458	-1.08052	8.2e-26	2.55e-24	TRUE	FAD3	Fatty acid desaturase domain,Fatty acid desaturase, N-terminal
AT4G25090	16	14	15	186	391	234	-3.76172	8.22e-26	2.55e-24	TRUE	RBOHG	Cytochrome b245, heavy chain,EF-hand domain,EF-hand domain pair,FAD-binding 8,Ferric reductase, NAD binding domain,Ferric reductase transmembrane component-like domain,NADPH oxidase Respiratory burst,Ferredoxin reductase-type FAD-binding domain,Riboflavin synthase-like beta-barrel,EF-Hand 1, calcium-binding site
AT1G33110	5668	3832	4745	1093	1515	914	2.22338	8.68e-26	2.69e-24	TRUE	DTX21	Multi antimicrobial extrusion protein
AT5G50375	232	112	209	666	647	679	-1.66913	8.83e-26	2.74e-24	TRUE	CPI1	Cycloeucalenol cycloisomerase
AT5G14910	2152	1108	2085	4389	4467	4580	-1.15638	1.23e-25	3.8e-24	TRUE		Heavy metal-associated domain, HMA,Heavy metal-associated domain superfamily
AT4G11330	1589	919	1290	420	531	457	1.62589	1.23e-25	3.81e-24	TRUE	MPK5	Protein kinase domain,Mitogen-activated protein (MAP) kinase, conserved site,Serine/threonine-protein kinase, active site,Protein kinase-like domain superfamily,Protein kinase, ATP binding site
AT1G03790	1308	1250	795	70	32	86	4.22067	1.24e-25	3.82e-24	TRUE	SOM	Zinc finger, CCCH-type,Zinc finger, CCCH-type superfamily
AT3G16340	2415	1451	2654	738	1011	729	1.5778	1.3e-25	4e-24	TRUE	ABCG29	ABC transporter-like,AAA+ ATPase domain,ABC-2 type transporter,Plant PDR ABC transporter associated,P-loop containing nucleoside triphosphate hydrolase,ABC-transporter extracellular N-terminal domain,ATP-binding cassette transporter, PDR-like subfamily G, domain 2,ATP-binding cassette transporter, PDR-like subfamily G, domain 1
AT5G56350	2869	1304	2330	851	989	831	1.44038	1.5e-25	4.62e-24	TRUE		Pyruvate kinase,Pyruvate kinase-like, insert domain superfamily,Pyruvate kinase, barrel,Pyruvate kinase, C-terminal,Pyruvate/Phosphoenolpyruvate kinase-like domain superfamily,Pyruvate kinase, active site,Pyruvate kinase, C-terminal domain superfamily
AT5G62540	1747	1032	1480	561	599	541	1.51701	1.64e-25	5.04e-24	TRUE	UBC3	Ubiquitin-conjugating enzyme E2,Ubiquitin-conjugating enzyme/RWD-like,Ubiquitin-conjugating enzyme, active site
AT4G11290	121	71	100	395	451	461	-1.94528	1.65e-25	5.06e-24	TRUE	PER39	Plant peroxidase,Haem peroxidase, plant/fungal/bacterial,Haem peroxidase,Peroxidases heam-ligand binding site,Peroxidase, active site,Secretory peroxidase
AT3G01590	1467	882	1634	501	641	574	1.39598	1.82e-25	5.57e-24	TRUE		Aldose 1-/Glucose-6-phosphate 1-epimerase,Galactose mutarotase-like domain superfamily,Glycoside hydrolase-type carbohydrate-binding,Glucose-6-phosphate 1-epimerase
AT5G03870	12	8	14	137	170	151	-3.43544	1.98e-25	6.05e-24	TRUE		Glutaredoxin,Thioredoxin-like superfamily
AT3G52380	1360	475	1314	4177	4901	4559	-1.97463	2.31e-25	7.05e-24	TRUE	CP33	RNA recognition motif domain,RNA-binding domain superfamily
AT3G62260	782	481	569	123	173	121	2.32608	2.5e-25	7.64e-24	TRUE		PPM-type phosphatase, divalent cation binding,PPM-type phosphatase domain,Protein phosphatase 2C family,PPM-type phosphatase domain superfamily
AT2G04050	768	296	206	16	9	3	5.17664	2.53e-25	7.71e-24	TRUE	DTX3	Multi antimicrobial extrusion protein
AT1G76310	22	3	29	242	260	243	-3.54029	2.55e-25	7.75e-24	TRUE	CYCB2;4	Cyclin, C-terminal domain,Cyclin, N-terminal,Cyclin-like,Cyclin-like superfamily
AT4G21820	30	7	25	193	208	215	-3.08474	2.84e-25	8.62e-24	TRUE		IQ motif, EF-hand binding site,Armadillo,Calponin homology domain,Armadillo-like helical,Armadillo-type fold,P-loop containing nucleoside triphosphate hydrolase,Abnormal spindle-like microcephaly-associated protein,Calponin-like domain superfamily
AT1G78680	9465	5098	9167	3899	3681	3474	1.27038	3.16e-25	9.58e-24	TRUE	GGH2	Peptidase C26,Peptidase C26, gamma-glutamyl hydrolase,Class I glutamine amidotransferase-like
AT1G15960	858	779	833	152	172	114	2.71055	3.45e-25	1.05e-23	TRUE	NRAMP6	NRAMP family
AT1G55500	2598	1301	2585	991	1154	975	1.21696	3.67e-25	1.11e-23	TRUE	ECT4	YTH domain
AT1G20340	32622	14218	27345	80539	75524	74865	-1.47926	4.17e-25	1.26e-23	TRUE	DRT112	Blue (type 1) copper domain,Blue (type 1) copper protein, plastocyanin-type,Plastocyanin,Cupredoxin,Blue (type 1) copper protein, binding site
AT1G68400	311	123	253	1037	908	1064	-1.96661	4.24e-25	1.28e-23	TRUE		Protein kinase domain,Leucine-rich repeat,Serine/threonine-protein kinase, active site,Protein kinase-like domain superfamily,Leucine-rich repeat-containing N-terminal, plant-type,Protein kinase, ATP binding site,Leucine-rich repeat domain superfamily
AT2G04570	1812	693	1360	379	416	344	1.88516	4.24e-25	1.28e-23	TRUE		GDSL lipase/esterase,GDSL lipase/esterase-like, plant,SGNH hydrolase superfamily
AT5G07580	217	68	220	967	1292	894	-2.4793	4.52e-25	1.36e-23	TRUE	ERF106	AP2/ERF domain,DNA-binding domain superfamily,AP2/ERF domain superfamily
AT1G04830	2199	1530	2080	613	549	661	1.87164	5.05e-25	1.52e-23	TRUE		Rab-GTPase-TBC domain,Rab-GTPase-TBC domain superfamily
AT3G16250	90	29	96	385	452	437	-2.39613	5.23e-25	1.57e-23	TRUE	PNSB3	2Fe-2S ferredoxin-type iron-sulfur binding domain,Beta-grasp domain superfamily,2Fe-2S ferredoxin-like superfamily
AT3G50980	236	219	218	17	19	27	3.54992	5.24e-25	1.57e-23	TRUE	XERO1	Dehydrin,Dehydrin, conserved site
AT4G33000	357	131	328	1082	1152	1044	-1.85482	5.58e-25	1.67e-23	TRUE	CBL10	EF-hand domain,EF-hand domain pair,EF-Hand 1, calcium-binding site
AT1G22690	152	104	108	1044	865	736	-2.5821	5.94e-25	1.77e-23	TRUE	GASA9	Gibberellin regulated protein
AT5G37300	267	55	308	1	3	3	5.73458	6.02e-25	1.8e-23	TRUE	WSD1	O-acyltransferase, WSD1, N-terminal,O-acyltransferase WSD1, C-terminal
AT5G27150	5426	3624	4238	1377	1249	1210	1.99719	6.5e-25	1.94e-23	TRUE	NHX1	Na+/H+ exchanger,Cation/H+ exchanger,Cation/H+ exchanger, CPA1 family,Na+/H+ exchanger NHX -type, plants
AT5G05870	863	434	856	285	327	304	1.39291	6.58e-25	1.96e-23	TRUE	UGT76C1	UDP-glucuronosyl/UDP-glucosyltransferase
AT4G11570	9891	5535	7823	3127	3044	2760	1.56595	6.75e-25	2.01e-23	TRUE	PYRP2	HAD hydrolase, subfamily IA,Phosphoglycolate phosphatase, domain 2,HAD superfamily,HAD-like superfamily
AT3G12580	28713	13003	16066	2784	2077	1089	3.33655	7.01e-25	2.08e-23	TRUE	MED37C	Heat shock protein 70 family,Heat shock protein 70, conserved site,Heat shock protein 70kD, peptide-binding domain superfamily,Heat shock protein 70kD, C-terminal domain superfamily
AT1G69610	563	225	657	67	107	68	2.65234	7.34e-25	2.18e-23	TRUE		Ribosomal protein L34Ae,Protein of unknown function DUF1666
AT1G71880	484	190	290	1732	2961	1809	-2.5301	8.23e-25	2.44e-23	TRUE	SUC1	Sucrose/H+ symporter, plant,Major facilitator superfamily domain,MFS transporter superfamily
AT3G54260	93	67	118	567	473	480	-2.22696	9.06e-25	2.68e-23	TRUE	TBL36	PMR5 N-terminal domain,PC-Esterase,Trichome birefringence-like family
AT5G52810	893	397	707	104	198	131	2.34157	9.54e-25	2.82e-23	TRUE	SARD4	Ornithine cyclodeaminase/mu-crystallin,Ornithine cyclodeaminase, N-terminal,NAD(P)-binding domain superfamily
AT1G75750	1323	811	907	17381	7267	12239	-3.28613	9.69e-25	2.86e-23	TRUE	GASA1	Gibberellin regulated protein
AT1G76990	1535	872	1398	3109	3930	3838	-1.31381	1.05e-24	3.09e-23	TRUE	ACR3	ACT domain
AT3G24310	144	68	211	6	7	7	4.2634	1.07e-24	3.14e-23	TRUE	MYB305	SANT/Myb domain,Homeobox-like domain superfamily,Myb domain
AT5G11510	93	30	67	365	369	407	-2.40373	1.07e-24	3.14e-23	TRUE	MYB3R4	SANT/Myb domain,Homeobox-like domain superfamily,Myb domain
AT5G04190	61	39	58	251	300	295	-2.19258	1.12e-24	3.29e-23	TRUE	PKS4
AT4G22590	1127	669	1202	143	297	165	2.46768	1.13e-24	3.31e-23	TRUE	TPPG	Trehalose-phosphatase,HAD-superfamily hydrolase, subfamily IIB,HAD superfamily,HAD-like superfamily
AT1G75030	177	169	217	22	15	16	3.51465	1.25e-24	3.67e-23	TRUE	ATLP-3	Thaumatin,Thaumatin, conserved site,Osmotin/thaumatin-like superfamily
AT1G73680	4718	2866	4648	945	1630	1077	1.93333	1.28e-24	3.73e-23	TRUE	ALPHA DOX2	Haem peroxidase,Haem peroxidase, animal type,Alpha-dioxygenase,Haem peroxidase domain superfamily, animal type
AT4G21320	1077	620	670	163	130	163	2.53797	1.36e-24	3.96e-23	TRUE	HSA32	(2R)-phospho-3-sulpholactate synthase, ComA,Aldolase-type TIM barrel,(2R)-phospho-3-sulpholactate synthase, ComA superfamily
AT5G59480	1591	588	1491	339	326	338	1.96863	1.55e-24	4.5e-23	TRUE		HAD hydrolase, subfamily IA,Pyrimidine 5-nucleotidase,HAD superfamily,HAD-like superfamily
AT1G53140	32	10	45	272	259	275	-3.00064	1.68e-24	4.89e-23	TRUE	DRP5A	Dynamin, GTPase domain,Dynamin superfamily,P-loop containing nucleoside triphosphate hydrolase,Dynamin-type guanine nucleotide-binding (G) domain
AT1G14210	299	132	350	1061	1449	1036	-2.01031	1.68e-24	4.89e-23	TRUE		Ribonuclease T2-like,Ribonuclease T2, His active site 1,Ribonuclease T2, His active site 2,Ribonuclease T2, eukaryotic,Ribonuclease T2-like superfamily
AT5G41900	850	295	697	140	140	149	2.19198	1.82e-24	5.28e-23	TRUE	BDG2	Alpha/beta hydrolase fold-1,Alpha/Beta hydrolase fold
AT3G14720	1977	1079	1859	780	803	830	1.20182	1.96e-24	5.69e-23	TRUE	MPK19	Protein kinase domain,Mitogen-activated protein (MAP) kinase, conserved site,Protein kinase-like domain superfamily,Protein kinase, ATP binding site
AT4G02380	8347	7750	6116	1150	1434	1209	2.79138	1.97e-24	5.7e-23	TRUE	SAG21	Late embryogenesis abundant protein, LEA5-type
AT1G28260	1899	1269	2321	653	646	730	1.61509	2.12e-24	6.13e-23	TRUE	SMG7L	Tetratricopeptide-like helical domain superfamily,DNA/RNA-binding domain, Est1-type,Telomerase activating protein Est1
AT2G47160	370	157	280	1102	1056	1329	-1.93365	2.16e-24	6.25e-23	TRUE	BOR1	Bicarbonate transporter, eukaryotic,Bicarbonate transporter, C-terminal
AT4G00900	1950	1126	1627	624	613	636	1.51547	2.2e-24	6.33e-23	TRUE	ECA2	P-type ATPase,Cation-transporting P-type ATPase, N-terminal,Cation-transporting P-type ATPase, C-terminal,P-type ATPase, A domain superfamily,P-type ATPase, phosphorylation site,HAD superfamily,P-type ATPase, transmembrane domain superfamily,P-type ATPase, cytoplasmic domain N,HAD-like superfamily
AT1G12420	690	358	745	117	200	123	2.17148	2.26e-24	6.51e-23	TRUE	ACR8	ACT domain
AT2G38740	1306	637	1303	407	360	315	1.72483	2.27e-24	6.53e-23	TRUE	SGPP	HAD hydrolase, subfamily IA,Phosphoglycolate phosphatase, domain 2,HAD superfamily,HAD-like superfamily
AT1G72930	215	108	193	927	1656	856	-2.49739	2.37e-24	6.82e-23	TRUE	TIR	Toll/interleukin-1 receptor homology (TIR) domain,Toll/interleukin-1 receptor homology (TIR) domain superfamily
AT3G51130	2888	1989	2537	825	922	902	1.69958	2.38e-24	6.82e-23	TRUE		Uncharacterised protein family UPF0183
AT3G27170	985	457	713	221	252	235	1.76402	2.46e-24	7.06e-23	TRUE	CLC-B	CBS domain,Chloride channel, voltage gated,Chloride channel ClC-plant,Chloride channel, core
AT5G56120	35	7	18	242	225	260	-3.3508	2.56e-24	7.31e-23	TRUE
AT5G04380	1223	627	725	10	2	1	6.48981	2.64e-24	7.54e-23	TRUE		SAM dependent carboxyl methyltransferase,S-adenosyl-L-methionine-dependent methyltransferase
AT2G48130	2360	1965	2021	327	289	141	3.22395	2.76e-24	7.89e-23	TRUE		Plant lipid transfer protein/Par allergen,Bifunctional inhibitor/plant lipid transfer protein/seed storage helical domain,Bifunctional inhibitor/plant lipid transfer protein/seed storage helical domain superfamily
AT5G50240	476	312	378	89	106	94	2.20516	3.04e-24	8.67e-23	TRUE	PIMT2	Protein-L-isoaspartate(D-aspartate) O-methyltransferase,S-adenosyl-L-methionine-dependent methyltransferase
AT2G42870	39	28	62	355	292	324	-2.67669	3.07e-24	8.74e-23	TRUE	PAR1	Helix-loop-helix DNA-binding domain superfamily
AT5G66170	2065	1207	1971	557	380	487	2.03472	3.17e-24	9.01e-23	TRUE	STR18	Rhodanese-like domain,Rhodanese-like domain superfamily
AT1G62620	185	80	144	0	1	8	5.11714	3.37e-24	9.57e-23	TRUE		Flavin monooxygenase FMO,Flavin monooxygenase-like,FAD/NAD(P)-binding domain superfamily
AT4G18650	144	88	140	14	15	13	3.23089	3.61e-24	1.02e-22	TRUE	DOGL4	Transcription factor TGA like domain
AT4G29030	189	59	120	1092	955	701	-2.71225	3.72e-24	1.05e-22	TRUE
AT5G32450	546	257	488	1293	1290	1427	-1.46357	3.77e-24	1.07e-22	TRUE		RNA recognition motif domain,Vip1-like, RNA recognition motif, plant,RNA-binding domain superfamily
AT3G03620	172	149	142	4	2	10	4.72253	4e-24	1.13e-22	TRUE	DTX24	Multi antimicrobial extrusion protein
AT1G22370	1914	1602	1881	458	476	517	2.12057	4.04e-24	1.14e-22	TRUE	UGT85A5	UDP-glucuronosyl/UDP-glucosyltransferase,UDP-glycosyltransferase family, conserved site
AT1G19490	346	282	410	67	81	85	2.34593	4.44e-24	1.25e-22	TRUE		Basic-leucine zipper domain
AT5G54380	354	124	277	1185	1073	1125	-2.00979	4.63e-24	1.3e-22	TRUE	THE1	Protein kinase domain,Serine-threonine/tyrosine-protein kinase, catalytic domain,Serine/threonine-protein kinase, active site,Protein kinase-like domain superfamily,Protein kinase, ATP binding site,Cytochrome c1, transmembrane anchor, C-terminal,Malectin-like carbohydrate-binding domain
AT5G25220	2519	1302	2810	783	1019	952	1.42404	4.82e-24	1.36e-22	TRUE	KNAT3	Homeobox domain,ELK domain,KNOX1,KNOX2,Homeobox KN domain,Homeobox-like domain superfamily
AT3G16360	298	140	373	46	56	52	2.49137	5.06e-24	1.42e-22	TRUE	AHP4	Signal transduction histidine kinase, phosphotransfer (Hpt) domain,HPT domain superfamily
AT5G23020	33	7	24	371	1415	439	-4.62249	5.47e-24	1.53e-22	TRUE	MAM3	Pyruvate carboxyltransferase,Alpha-isopropylmalate/homocitrate synthase, conserved site,Aldolase-type TIM barrel
AT5G38430	977	218	513	5401	6211	4147	-3.02588	5.71e-24	1.6e-22	TRUE	RBCS-1B	Ribulose bisphosphate carboxylase small chain, domain,Ribulose-1,5-bisphosphate carboxylase small subunit, N-terminal,Ribulose bisphosphate carboxylase, small chain,Ribulose bisphosphate carboxylase, small subunit superfamily
AT1G54130	8387	5654	7345	2625	2919	2777	1.57647	6.32e-24	1.77e-22	TRUE	RSH3	HD/PDEase domain,RelA/SpoT
AT4G00020	80	40	73	270	321	324	-2.04223	6.4e-24	1.79e-22	TRUE	MEE43	BRCA2 repeat,Nucleic acid-binding, OB-fold,BRCA2, OB1,Breast cancer type 2 susceptibility protein, helical domain,Breast cancer type 2 susceptibility protein,BRCA2 helical domain superfamily
AT5G47880	3229	1352	2717	926	1039	995	1.44137	6.91e-24	1.93e-22	TRUE	ERF1-1	Peptide chain release factor eRF1/aRF1,eRF1 domain 1/Pelota-like,eRF1 domain 2,eRF1 domain 3,Peptide Chain Release Factor eRF1/aRF1, N-terminal,50S ribosomal protein L30e-like
AT2G37660	2457	889	2662	8452	8971	9540	-2.02958	6.96e-24	1.94e-22	TRUE		NAD(P)-binding domain,NAD(P)-binding domain superfamily
AT5G62020	1776	1120	1206	289	399	275	2.2924	7.17e-24	1.99e-22	TRUE	HSFB2A	Heat shock factor (HSF)-type, DNA-binding,Heat shock transcription factor family,Winged helix-like DNA-binding domain superfamily,Winged helix DNA-binding domain superfamily
AT1G01900	412	287	388	100	93	83	2.16391	7.23e-24	2.01e-22	TRUE	SBTI1.1	Peptidase S8/S53 domain,PA domain,Peptidase S8 propeptide/proteinase inhibitor I9,Peptidase S8, subtilisin-related,Peptidase S8, subtilisin, Asp-active site,Peptidase S8, subtilisin, Ser-active site,Cucumisin-like catalytic domain,Peptidase S8/S53 domain superfamily,Peptidase S8 propeptide/proteinase inhibitor I9 superfamily
AT1G79900	280	262	233	25	10	18	3.93188	7.3e-24	2.03e-22	TRUE	BAC2	Mitochondrial carrier protein,Mitochondrial substrate/solute carrier,Mitochondrial carrier domain superfamily
AT1G35680	4221	1988	3908	9253	8886	9302	-1.27702	7.49e-24	2.08e-22	TRUE	RPL21	Ribosomal protein L21,Ribosomal protein L21, conserved site,Ribosomal protein L21-like,L21-like superfamily
AT3G23730	160	23	94	1816	1073	1655	-3.81107	7.5e-24	2.08e-22	TRUE	XTH16	Glycoside hydrolase family 16,Glycoside hydrolase, family 16, active site,Xyloglucan endo-transglycosylase, C-terminal,Concanavalin A-like lectin/glucanase domain superfamily,Xyloglucan endotransglucosylase/hydrolase
AT4G01730	23	5	32	220	229	271	-3.34468	7.98e-24	2.21e-22	TRUE	PAT18	Palmitoyltransferase, DHHC domain
AT4G09420	20	11	24	154	275	200	-3.21761	7.99e-24	2.21e-22	TRUE		Toll/interleukin-1 receptor homology (TIR) domain,NB-ARC,P-loop containing nucleoside triphosphate hydrolase,Toll/interleukin-1 receptor homology (TIR) domain superfamily
AT2G26760	42	8	49	343	335	331	-3.15088	8.17e-24	2.25e-22	TRUE	CYCB1-4	Cyclin, C-terminal domain,Cyclin, N-terminal,Cyclin-like,Cyclin-like superfamily
AT2G41090	18	9	26	235	626	265	-4.00154	8.37e-24	2.31e-22	TRUE	CML10	EF-hand domain,EF-hand domain pair,EF-Hand 1, calcium-binding site
AT5G63600	394	322	367	2138	2817	1755	-2.33038	9.32e-24	2.56e-22	TRUE	FLS5	Oxoglutarate/iron-dependent dioxygenase,Non-haem dioxygenase N-terminal domain,Isopenicillin N synthase-like
AT4G21470	1177	593	1142	440	490	442	1.24861	9.72e-24	2.67e-22	TRUE	FHY	HAD hydrolase, subfamily IA,Riboflavin kinase domain, bacterial/eukaryotic,Phosphoglycolate phosphatase, domain 2,HAD superfamily,Riboflavin kinase domain superfamily,Riboflavin kinase,HAD-like superfamily
AT2G15090	597	462	1119	3771	4499	4831	-2.36497	9.74e-24	2.68e-22	TRUE	KCS8	Very-long-chain 3-ketoacyl-CoA synthase,FAE1/Type III polyketide synthase-like protein,3-Oxoacyl-[acyl-carrier-protein (ACP)] synthase III, C-terminal,Thiolase-like
AT2G05540	8626	5850	7724	2709	3188	2940	1.54509	1.03e-23	2.81e-22	TRUE		Glycine rich protein
AT3G13120	2632	1136	2612	6593	6458	6841	-1.49131	1.25e-23	3.43e-22	TRUE	RPS10	Ribosomal protein S10,Ribosomal protein S10, conserved site,Ribosomal protein S10 domain,Ribosomal protein S10 domain superfamily
AT3G06500	5960	3317	4524	1009	1719	1210	1.99893	1.37e-23	3.75e-22	TRUE	INVC	Six-hairpin glycosidase-like,Glycosyl hydrolase family 100
AT4G11220	4152	2301	3021	1142	1100	1047	1.71118	1.47e-23	4.02e-22	TRUE	RTNLB2	Reticulon
AT3G09035	210	92	202	687	624	637	-1.78244	1.48e-23	4.03e-22	TRUE		Legume lectin domain,Concanavalin A-like lectin/glucanase domain superfamily
AT3G53230	4866	2045	3068	785	596	446	2.55089	1.48e-23	4.04e-22	TRUE	CDC48D	CDC48, N-terminal subdomain,AAA+ ATPase domain,ATPase, AAA-type, core,ATPase, AAA-type, conserved site,CDC48, domain 2,AAA ATPase, CDC48 family,Aspartate decarboxylase-like domain superfamily,P-loop containing nucleoside triphosphate hydrolase,CDC48 domain 2-like superfamily
AT4G23800	38	16	96	570	997	869	-3.73379	1.57e-23	4.27e-22	TRUE	HMGB6	High mobility group box domain,High mobility group box domain superfamily
AT3G20380	11	3	9	118	283	197	-4.24826	1.71e-23	4.65e-22	TRUE		MATH/TRAF domain,TRAF-like
AT1G52100	1086	468	842	2251	2924	2564	-1.51659	1.77e-23	4.8e-22	TRUE		Jacalin-like lectin domain,Jacalin-like lectin domain, plant,Jacalin-like lectin domain superfamily
AT5G05410	1741	1164	1912	238	469	226	2.53888	1.87e-23	5.07e-22	TRUE	DREB2A	AP2/ERF domain,DNA-binding domain superfamily,AP2/ERF domain superfamily
AT1G52690	14275	11807	22580	22	2	36	7.31834	1.88e-23	5.1e-22	TRUE	LEA7
AT2G18170	3972	2606	3332	1222	1200	1082	1.70574	2.26e-23	6.13e-22	TRUE	MPK7	Protein kinase domain,Mitogen-activated protein (MAP) kinase, conserved site,Serine/threonine-protein kinase, active site,Protein kinase-like domain superfamily,Protein kinase, ATP binding site
AT5G20070	2978	1426	2752	1092	1243	1015	1.25325	2.37e-23	6.42e-22	TRUE	NUDT19	NUDIX hydrolase domain,NADH pyrophosphatase-like, N-terminal,Zinc ribbon, NADH pyrophosphatase,NUDIX hydrolase-like domain superfamily,NUDIX hydrolase, conserved site,NUDIX hydrolase
AT2G16380	113	32	109	454	744	649	-2.67857	2.46e-23	6.64e-22	TRUE	SFH7	Cellular retinaldehyde binding/alpha-tocopherol transport,CRAL-TRIO lipid binding domain,CRAL/TRIO, N-terminal domain,CRAL/TRIO, N-terminal domain superfamily,CRAL-TRIO lipid binding domain superfamily
AT3G08730	4467	2347	3737	1654	1728	1731	1.22272	2.51e-23	6.77e-22	TRUE	ATPK1	Protein kinase domain,AGC-kinase, C-terminal,Serine/threonine-protein kinase, active site,Protein kinase-like domain superfamily,Protein kinase, ATP binding site,Protein kinase, C-terminal
AT3G51830	2034	1334	2024	754	823	824	1.368	2.62e-23	7.04e-22	TRUE	SAC8	SAC domain,Phosphoinositide phosphatase SAC6/7/8
AT3G09390	36024	26084	27546	7636	9524	6915	2.12246	2.66e-23	7.16e-22	TRUE	MT2A	Metallothionein, family 15, plant
AT4G14750	31	18	42	192	221	214	-2.55542	2.67e-23	7.18e-22	TRUE	IQD19	IQ motif, EF-hand binding site,Domain of unknown function DUF4005
AT4G23450	268	191	313	28	60	40	2.74467	2.76e-23	7.41e-22	TRUE	AIRP1	Zinc finger, RING-type,Zinc finger, RING/FYVE/PHD-type
AT3G48690	9134	5652	7213	2409	3080	2353	1.69635	2.85e-23	7.63e-22	TRUE	CXE12	Alpha/beta hydrolase fold-3,Alpha/Beta hydrolase fold,Lipase, GDXG, putative serine active site
AT2G01490	4908	2983	4407	1872	2132	1921	1.25334	3.04e-23	8.14e-22	TRUE	PAHX	Phytanoyl-CoA dioxygenase
AT4G36210	6244	4043	6145	2401	2892	2453	1.2901	3.09e-23	8.27e-22	TRUE		Protein of unknown function DUF726,Alpha/Beta hydrolase fold
AT5G55180	2948	1984	2678	931	831	733	1.80711	3.16e-23	8.45e-22	TRUE		Glycoside hydrolase family 17,X8 domain,Glycoside hydrolase superfamily
AT2G24060	330	175	392	917	1203	1231	-1.71793	3.19e-23	8.51e-22	TRUE	IF3-2	Translation initiation factor 3,Translation initiation factor 3, conserved site,Translation initiation factor 3, N-terminal,Translation initiation factor 3, C-terminal,Translation initiation factor 3 (IF-3), N-terminal domain superfamily,Translation initiation factor 3 (IF-3), C-terminal domain superfamily
AT3G14840	339	166	550	1786	2850	2221	-2.51014	3.26e-23	8.67e-22	TRUE	LRR-RLK	Protein kinase domain,Serine-threonine/tyrosine-protein kinase, catalytic domain,Leucine-rich repeat,Serine/threonine-protein kinase, active site,Protein kinase-like domain superfamily,Cytochrome c1, transmembrane anchor, C-terminal,Malectin,Leucine-rich repeat domain superfamily
AT4G14440	3292	1567	2749	1073	1198	940	1.40554	3.35e-23	8.9e-22	TRUE	ECI3	Crotonase superfamily,ClpP/crotonase-like domain superfamily
AT1G49570	0	0	1	169	436	110	-6.71857	3.44e-23	9.14e-22	TRUE	PER10	Plant peroxidase,Haem peroxidase, plant/fungal/bacterial,Haem peroxidase,Peroxidases heam-ligand binding site,Peroxidase, active site,Secretory peroxidase
AT4G32570	655	319	699	1700	1643	1700	-1.42817	3.6e-23	9.54e-22	TRUE	TIFY8	Tify domain
AT1G46554	843	687	813	202	216	214	2.11045	3.75e-23	9.94e-22	TRUE
AT1G61255	292	161	187	11	29	10	3.7223	4.06e-23	1.08e-21	TRUE
AT1G21660	3489	1711	3224	1356	1522	1510	1.10372	4.2e-23	1.11e-21	TRUE		DnaJ domain,DnaJ domain superfamily
AT1G16310	450	322	406	106	101	89	2.18589	4.39e-23	1.16e-21	TRUE	MTP10	Cation efflux protein,Cation efflux transmembrane domain superfamily,Cation efflux protein, cytoplasmic domain,Cation efflux protein, cytoplasmic domain superfamily
AT3G22910	313	354	230	22	23	12	4.07128	5.38e-23	1.42e-21	TRUE	ACA13	P-type ATPase,Cation-transporting P-type ATPase, N-terminal,Cation-transporting P-type ATPase, C-terminal,P-type ATPase, subfamily IIB,P-type ATPase, A domain superfamily,P-type ATPase, phosphorylation site,HAD superfamily,P-type ATPase, transmembrane domain superfamily,P-type ATPase, cytoplasmic domain N,HAD-like superfamily
AT5G15950	1571	831	1164	366	263	298	2.09658	5.48e-23	1.44e-21	TRUE	SAMDC2	S-adenosylmethionine decarboxylase,S-adenosylmethionine decarboxylase, core,S-adenosylmethionine decarboxylase, conserved site
AT3G43960	22	10	47	283	284	315	-3.234	5.71e-23	1.5e-21	TRUE	RDL3	Cysteine peptidase, cysteine active site,Peptidase C1A, papain C-terminal,Peptidase C1A,Cathepsin propeptide inhibitor domain (I29),Cysteine peptidase, asparagine active site
AT1G08500	407	328	503	100	85	104	2.27875	5.78e-23	1.52e-21	TRUE	ENODL18	Phytocyanin domain,Cupredoxin
AT5G43450	3590	2299	2881	529	951	541	2.31586	5.99e-23	1.57e-21	TRUE		Oxoglutarate/iron-dependent dioxygenase,Non-haem dioxygenase N-terminal domain,Isopenicillin N synthase-like
AT2G18290	90	56	128	382	474	454	-2.05225	6.19e-23	1.62e-21	TRUE	APC10	APC10/DOC domain,Galactose-binding-like domain superfamily,Anaphase-promoting complex subunit APC10/Doc1
AT4G34590	1921	930	1667	610	508	510	1.62044	6.52e-23	1.71e-21	TRUE	BZIP11	Basic-leucine zipper domain
AT4G14950	1444	834	1175	457	460	418	1.55914	6.97e-23	1.82e-21	TRUE	KMS1	SNARE associated Golgi protein
AT1G20010	1807	876	2396	6914	6600	7861	-1.9165	7.42e-23	1.94e-21	TRUE	TUBB5	Tubulin,Beta tubulin,Tubulin/FtsZ, GTPase domain,Tubulin/FtsZ, C-terminal,Beta tubulin, autoregulation binding site,Tubulin, conserved site,Tubulin/FtsZ, 2-layer sandwich domain,Tubulin/FtsZ, GTPase domain superfamily,Tubulin/FtsZ, C-terminal domain superfamily
AT4G00630	4826	2624	4589	2058	2269	2318	1.03478	8.21e-23	2.14e-21	TRUE	KEA2	Regulator of K+ conductance, N-terminal,K+/H+ exchanger,Cation/H+ exchanger,NAD(P)-binding domain superfamily
AT1G17745	3565	1772	2714	553	807	390	2.35137	8.46e-23	2.21e-21	TRUE	PGDH	ACT domain,D-isomer specific 2-hydroxyacid dehydrogenase, catalytic domain,D-isomer specific 2-hydroxyacid dehydrogenase, NAD-binding domain,Allosteric substrate binding domain superfamily,D-isomer specific 2-hydroxyacid dehydrogenase, NAD-binding domain conserved site 1,D-isomer specific 2-hydroxyacid dehydrogenase, NAD-binding domain conserved site,NAD(P)-binding domain superfamily,D-3-phosphog…
AT1G69430	156	92	144	16	20	20	2.91645	8.58e-23	2.23e-21	TRUE
AT3G51290	83	32	106	467	417	535	-2.50542	8.63e-23	2.24e-21	TRUE		Small GTPase superfamily,Small GTPase superfamily, Rho type,Small GTP-binding protein domain,Domain of unknown function DUF632,Domain of unknown function DUF630,AH/BAR domain superfamily,P-loop containing nucleoside triphosphate hydrolase
AT2G43500	1225	641	1399	386	398	294	1.74203	8.79e-23	2.28e-21	TRUE		PB1 domain,RWP-RK domain,Protein NLP, PB1 domain
AT1G69200	266	112	324	877	1186	1127	-2.01891	9.13e-23	2.37e-21	TRUE	FLN2	Carbohydrate kinase PfkB,Ribokinase-like
AT1G11430	1226	624	1192	2251	2723	2663	-1.15097	9.68e-23	2.51e-21	TRUE	MORF9	Peptidase S8 propeptide/proteinase inhibitor I9 superfamily
AT3G43440	893	492	1018	235	287	322	1.66559	1.01e-22	2.61e-21	TRUE	TIFY3A	Tify domain,CO/COL/TOC1, conserved site
AT3G03520	1427	781	1333	384	406	514	1.60893	1.08e-22	2.8e-21	TRUE	NPC3	Phosphoesterase,Alkaline phosphatase-like, alpha/beta/alpha,Alkaline-phosphatase-like, core domain superfamily
AT5G42570	1330	676	1370	325	491	431	1.59577	1.12e-22	2.9e-21	TRUE		B-cell receptor-associated protein 29/31
AT1G77210	462	271	346	1210	1491	1501	-1.7332	1.12e-22	2.9e-21	TRUE	STP14	Sugar/inositol transporter,Major facilitator, sugar transporter-like,Sugar transporter, conserved site,Major facilitator superfamily domain,MFS transporter superfamily
AT5G54840	528	272	576	126	173	118	1.87019	1.14e-22	2.93e-21	TRUE	SGP1	Small GTPase superfamily,P-loop containing nucleoside triphosphate hydrolase,Small GTP-binding protein domain,Small GTPase Tem1/Spg1
AT3G01100	3602	2540	3149	1073	947	976	1.84084	1.21e-22	3.1e-21	TRUE	HYP1	Calcium-dependent channel, 7TM region, putative phosphate,10TM putative phosphate transporter, cytosolic domain,Calcium permeable stress-gated cation channel 1, N-terminal transmembrane domain
AT5G12840	1803	1378	2072	636	672	646	1.63595	1.26e-22	3.23e-21	TRUE	NFYA1	Nuclear transcription factor Y subunit A,CCAAT-binding factor, conserved site
AT2G20560	904	343	732	129	177	94	2.40392	1.29e-22	3.32e-21	TRUE		DnaJ domain,Chaperone DnaJ, C-terminal,HSP40/DnaJ peptide-binding,DnaJ domain, conserved site,DnaJ domain superfamily
AT1G29025	26	11	25	173	179	245	-3.01152	1.37e-22	3.52e-21	TRUE		EF-hand domain,EF-hand domain pair,EF-Hand 1, calcium-binding site
AT3G10370	2136	1204	1876	834	893	821	1.21993	1.51e-22	3.87e-21	TRUE	SDP6	FAD-dependent glycerol-3-phosphate dehydrogenase,FAD dependent oxidoreductase,Alpha-glycerophosphate oxidase, C-terminal,FAD/NAD(P)-binding domain superfamily
AT1G66270	1371	624	1516	3281	3807	3790	-1.4759	1.62e-22	4.15e-21	TRUE	BGLU21	Glycoside hydrolase family 1,Glycoside hydrolase superfamily,Glycosyl hydrolases family 1, N-terminal conserved site
AT1G02390	883	643	830	152	218	108	2.49163	1.7e-22	4.33e-21	TRUE	GPAT2	Phospholipid/glycerol acyltransferase
AT3G12870	29	4	16	243	207	210	-3.49036	1.72e-22	4.39e-21	TRUE
AT2G19810	4179	4699	3628	611	768	629	2.89013	1.77e-22	4.51e-21	TRUE		Zinc finger, CCCH-type,Zinc finger, CCCH-type superfamily
AT1G63440	608	418	618	138	188	113	2.09572	1.78e-22	4.55e-21	TRUE	HMA5	P-type ATPase,Heavy metal-associated domain, HMA,Heavy metal-associated domain, copper ion-binding,P-type ATPase, A domain superfamily,Heavy-metal-associated, conserved site,P-type ATPase, phosphorylation site,P-type ATPase, transmembrane domain superfamily,P-type ATPase, cytoplasmic domain N,P-type ATPase, subfamily IB,Heavy metal-associated domain superfamily,HAD-like superfamily
AT3G15550	10	9	22	141	219	214	-3.46417	1.9e-22	4.82e-21	TRUE
AT4G36240	736	348	605	197	186	151	1.8078	2.07e-22	5.25e-21	TRUE	GATA7	Zinc finger, GATA-type,Zinc finger, NHR/GATA-type,Transcription factor, GATA, plant
AT3G02360	7072	3735	6274	2966	3431	2948	1.04966	2.13e-22	5.42e-21	TRUE		6-phosphogluconate dehydrogenase, decarboxylating,6-phosphogluconate dehydrogenase, C-terminal,6-phosphogluconate dehydrogenase, NADP-binding,6-phosphogluconate dehydrogenase,6-phosphogluconate dehydrogenase-like, C-terminal domain superfamily,6-phosphogluconate dehydrogenase, domain 2,NAD(P)-binding domain superfamily
AT4G02850	50	17	45	344	291	235	-2.7491	2.31e-22	5.85e-21	TRUE		Phenazine biosynthesis PhzF protein
AT1G76980	610	224	505	105	128	93	2.14088	2.47e-22	6.24e-21	TRUE
AT1G28520	2529	1655	2372	901	976	990	1.39774	2.69e-22	6.8e-21	TRUE	VOZ1
AT5G49760	1265	622	1386	2983	3793	2962	-1.4031	2.84e-22	7.17e-21	TRUE		Protein kinase domain,Leucine-rich repeat,Serine/threonine-protein kinase, active site,Protein kinase-like domain superfamily,Leucine-rich repeat-containing N-terminal, plant-type,Protein kinase, ATP binding site,Cytochrome c1, transmembrane anchor, C-terminal,Leucine-rich repeat domain superfamily
AT2G47600	2569	1634	2315	938	924	873	1.45229	2.87e-22	7.23e-21	TRUE	MHX	Sodium/calcium exchanger membrane region
AT4G16190	62461	50273	58366	17849	18886	15292	1.94774	2.92e-22	7.36e-21	TRUE	RD19C	Cysteine peptidase, cysteine active site,Peptidase C1A, papain C-terminal,Peptidase C1A,Cathepsin propeptide inhibitor domain (I29),Cysteine peptidase, asparagine active site
AT1G55280	766	506	609	162	196	197	1.96429	3e-22	7.55e-21	TRUE		PLAT/LH2 domain superfamily
AT1G52230	4082	1861	3655	9641	8759	9790	-1.3938	3.05e-22	7.68e-21	TRUE	PSAH2	Photosystem I PsaH, reaction centre subunit VI,Single alpha-helix domain superfamily
AT5G22940	78	42	79	380	306	402	-2.24386	3.08e-22	7.75e-21	TRUE	F8H	Exostosin-like
AT3G61210	161	65	151	450	537	582	-1.88427	3.2e-22	8.03e-21	TRUE		Methyltransferase type 11,S-adenosyl-L-methionine-dependent methyltransferase
AT5G38940	84	28	66	324	463	313	-2.42841	3.25e-22	8.14e-21	TRUE		Germin,Cupin 1,RmlC-like cupin domain superfamily,RmlC-like jelly roll fold,Germin, manganese binding site
AT2G29300	1797	1622	1892	446	331	401	2.3812	3.32e-22	8.33e-21	TRUE		Short-chain dehydrogenase/reductase SDR,NAD(P)-binding domain superfamily
AT2G41210	1073	831	994	282	238	262	2.09757	3.55e-22	8.87e-21	TRUE	PIP5K5	Phosphatidylinositol-4-phosphate 5-kinase, core,MORN motif,Phosphatidylinositol-4-phosphate 5-kinase, plant,Phosphatidylinositol-4-phosphate 5-kinase,Phosphatidylinositol-4-phosphate 5-kinase, C-terminal,Phosphatidylinositol-4-phosphate 5-kinase, N-terminal
AT2G43820	5219	3511	4006	982	1512	1186	2.00976	3.72e-22	9.29e-21	TRUE	UGT74F2	UDP-glucuronosyl/UDP-glucosyltransferase,UDP-glycosyltransferase family, conserved site
AT3G50060	257	152	210	775	1255	873	-1.98786	3.77e-22	9.41e-21	TRUE	MYB77	SANT/Myb domain,Homeobox-like domain superfamily,Myb domain
AT5G58070	7889	4922	6785	2703	3220	2818	1.37195	3.97e-22	9.9e-21	TRUE	TIL	Lipocalin/cytosolic fatty-acid binding domain,Lipocalin, bacterial,Calycin,Lipocalin, ApoD type,Lipocalin family conserved site
AT4G19450	2488	1268	2208	916	916	758	1.3684	4.09e-22	1.02e-20	TRUE		Nodulin-like,MFS transporter superfamily,Major facilitator superfamily domain
AT3G47080	1476	648	1728	394	446	408	1.74247	4.39e-22	1.09e-20	TRUE		Tetratricopeptide-like helical domain superfamily,Tetratricopeptide repeat-containing domain
AT2G18340	108	83	108	0	0	3	5.74888	4.56e-22	1.13e-20	TRUE		Late embryogenesis abundant protein LEA,YjbJ superfamily
AT4G00360	7666	5657	6141	1998	1818	1731	2.02867	4.59e-22	1.14e-20	TRUE	CYP86A2	Cytochrome P450,Cytochrome P450, E-class, group I,Cytochrome P450, conserved site,Cytochrome P450 superfamily
AT1G31750	335	368	277	32	20	33	3.65804	4.67e-22	1.16e-20	TRUE
AT1G53090	1395	646	1307	428	543	421	1.41832	4.82e-22	1.19e-20	TRUE	SPA4	Protein kinase domain,WD40 repeat,Protein kinase-like domain superfamily,WD40/YVTN repeat-like-containing domain superfamily,WD40-repeat-containing domain,WD40 repeat, conserved site,G-protein beta WD-40 repeat,WD40-repeat-containing domain superfamily
AT1G21830	219	147	190	647	734	735	-1.69642	5.06e-22	1.25e-20	TRUE		Uncharacterised protein family UPF0503
AT2G23690	5	3	4	118	119	103	-4.30815	5.06e-22	1.25e-20	TRUE		Protein of unknown function DUF4228, plant
AT1G53560	1150	687	960	349	365	383	1.54234	5.16e-22	1.27e-20	TRUE
AT5G62470	2932	1822	3697	472	951	676	2.17103	5.2e-22	1.28e-20	TRUE	MYB96	SANT/Myb domain,Homeobox-like domain superfamily,Myb domain
AT4G17810	238	154	273	819	749	782	-1.61967	5.22e-22	1.28e-20	TRUE		Zinc finger C2H2-type,Zinc finger C2H2 superfamily
AT5G20360	757	454	858	274	303	303	1.40714	5.25e-22	1.29e-20	TRUE	Phox3	PB1 domain,Tetratricopeptide-like helical domain superfamily,Tetratricopeptide repeat-containing domain,Tetratricopeptide repeat
AT1G29400	7962	5181	8027	3347	3759	3582	1.18886	5.56e-22	1.37e-20	TRUE	ML5	RNA recognition motif domain,Mei2/Mei2-like, C-terminal RNA recognition motif,MEI2-like, RNA recognition motif 1,MEI2-like, RNA recognition motif 3,RNA-binding domain superfamily
AT1G32780	40	26	48	193	248	227	-2.31791	5.6e-22	1.38e-20	TRUE		Alcohol dehydrogenase, zinc-type, conserved site,GroES-like superfamily,Alcohol dehydrogenase, C-terminal,Alcohol dehydrogenase, N-terminal,NAD(P)-binding domain superfamily
AT3G49220	3971	2374	3690	1271	1053	1345	1.62811	5.68e-22	1.39e-20	TRUE		Pectinesterase, catalytic,Pectinesterase inhibitor domain,Pectin lyase fold/virulence factor,Pectin lyase fold,Invertase/pectin methylesterase inhibitor domain superfamily,Pectinesterase, Asp active site
AT5G43350	222	253	237	1682	2069	1788	-2.59106	6.26e-22	1.53e-20	TRUE	PHT1-1	Phosphate permease,Major facilitator, sugar transporter-like,Major facilitator superfamily domain,MFS transporter superfamily
AT2G32800	4239	3205	3319	826	1150	945	2.11349	6.46e-22	1.58e-20	TRUE	LECRKS2	Protein kinase domain,Serine-threonine/tyrosine-protein kinase, catalytic domain,Serine/threonine-protein kinase, active site,Protein kinase-like domain superfamily,Protein kinase, ATP binding site,S-receptor-like serine/threonine-protein kinase
AT3G14660	11357	7802	12288	4755	5376	4893	1.27146	6.55e-22	1.6e-20	TRUE	CYP72A13	Cytochrome P450,Cytochrome P450, E-class, group I,Cytochrome P450 superfamily
AT2G34190	66	28	44	359	301	268	-2.52888	6.63e-22	1.62e-20	TRUE	NAT2	Xanthine/uracil/vitamin C permease,MetI-like superfamily
AT3G27690	5526	3415	5529	21171	15718	21414	-1.80198	6.71e-22	1.64e-20	TRUE	LHCB2.4	Chlorophyll A-B binding protein, plant,Chlorophyll A-B binding protein,Chlorophyll a/b binding domain superfamily
AT3G55660	33	6	38	250	247	281	-3.12471	6.84e-22	1.67e-20	TRUE	ROPGEF6	PRONE domain
AT4G27680	1929	967	1484	582	680	568	1.43374	6.93e-22	1.69e-20	TRUE		AAA+ ATPase domain,ATPase, AAA-type, core,ATPase, AAA-type, conserved site,P-loop containing nucleoside triphosphate hydrolase
AT3G23670	42	12	74	397	468	474	-3.17371	6.98e-22	1.7e-20	TRUE	KIN12B	Kinesin motor domain,Kinesin motor domain, conserved site,P-loop containing nucleoside triphosphate hydrolase,Kinesin-like protein,Kinesin motor domain superfamily
AT3G26290	7184	2562	8692	1399	1509	1404	2.16164	7.38e-22	1.79e-20	TRUE	CYP71B26	Cytochrome P450,Cytochrome P450, E-class, group I,Cytochrome P450, conserved site,Cytochrome P450 superfamily
AT2G37570	3405	2422	3008	1056	1118	951	1.71689	7.43e-22	1.8e-20	TRUE	SLT1	HSP20-like chaperone
AT1G02700	322	237	224	27	26	43	3.16466	7.49e-22	1.81e-20	TRUE
AT1G08890	2348	1762	2488	712	570	723	1.91471	7.9e-22	1.91e-20	TRUE	SUGTL4	Sugar/inositol transporter,Major facilitator, sugar transporter-like,Sugar transporter, conserved site,Major facilitator superfamily domain,MFS transporter superfamily
AT2G34620	508	246	637	1747	1648	1840	-1.75259	8.44e-22	2.04e-20	TRUE		Transcription termination factor, mitochondrial/chloroplastic
AT1G04990	1405	875	1491	516	583	619	1.3213	8.82e-22	2.13e-20	TRUE		Zinc finger, CCCH-type,Zinc finger, CCCH-type superfamily
AT4G21270	41	9	49	266	296	334	-2.97715	8.89e-22	2.14e-20	TRUE	KIN14C	Kinesin motor domain,Kinesin motor domain, conserved site,P-loop containing nucleoside triphosphate hydrolase,Kinesin-like protein,Kinesin motor domain superfamily
AT1G73040	144	71	193	15	13	12	3.35084	9e-22	2.17e-20	TRUE	JAL19	Jacalin-like lectin domain,Jacalin-like lectin domain, plant,Jacalin-like lectin domain superfamily
AT3G27820	6028	3269	6026	2654	3209	2650	1.02445	1e-21	2.41e-20	TRUE	MDAR4	FAD/NAD-linked reductase, dimerisation domain superfamily,FAD/NAD(P)-binding domain,FAD/NAD(P)-binding domain superfamily
AT1G80820	900	524	874	82	141	39	3.21798	1.13e-21	2.71e-20	TRUE	CCR2	NAD-dependent epimerase/dehydratase,NAD(P)-binding domain superfamily
AT1G70300	5674	4204	4613	1432	1635	1268	1.96723	1.16e-21	2.78e-20	TRUE	POT6	Potassium transporter
AT2G28000	5290	2160	4055	13646	12165	13013	-1.59685	1.17e-21	2.8e-20	TRUE	CPN60A1	Chaperonin Cpn60,Chaperonin Cpn60/TCP-1 family,Chaperonin Cpn60, conserved site,GroEL-like apical domain superfamily,GroEL-like equatorial domain superfamily,Chaperonin Cpn60/TCP-1 domain superfamily
AT5G04410	4122	2202	3273	1448	1565	1430	1.29474	1.17e-21	2.81e-20	TRUE	NAC078	NAC domain,NAC domain superfamily
AT1G67090	152592	78570	144943	286689	284405	293302	-1.02769	1.19e-21	2.84e-20	TRUE	RBCS-1A	Ribulose bisphosphate carboxylase small chain, domain,Ribulose-1,5-bisphosphate carboxylase small subunit, N-terminal,Ribulose bisphosphate carboxylase, small chain,Ribulose bisphosphate carboxylase, small subunit superfamily
AT5G15350	500	212	397	1159	1173	1175	-1.49407	1.2e-21	2.87e-20	TRUE	ENODL17	Phytocyanin domain,Cupredoxin
AT1G09750	1716	1310	1926	8820	6431	8760	-2.0322	1.23e-21	2.93e-20	TRUE	AED3	Aspartic peptidase A1 family,Aspartic peptidase domain superfamily,Xylanase inhibitor, C-terminal,Xylanase inhibitor, N-terminal,Peptidase family A1 domain
AT1G72920	44	18	45	293	784	353	-3.41636	1.28e-21	3.05e-20	TRUE		Toll/interleukin-1 receptor homology (TIR) domain,Toll/interleukin-1 receptor homology (TIR) domain superfamily
AT1G56050	339	141	263	767	862	845	-1.56375	1.41e-21	3.36e-20	TRUE		Ribosome-binding ATPase YchF/Obg-like ATPase 1,GTP binding domain,Beta-grasp domain superfamily,TGS-like,Domain of unknown function DUF933,TGS-like domain superfamily,tRNA modification GTPase MnmE domain 2,P-loop containing nucleoside triphosphate hydrolase,OBG-type guanine nucleotide-binding (G) domain
AT1G02150	2520	1367	2534	4346	4902	4510	-0.919119	1.45e-21	3.45e-20	TRUE		Pentatricopeptide repeat,Tetratricopeptide-like helical domain superfamily
AT5G17160	17	9	46	257	380	401	-3.54615	1.49e-21	3.55e-20	TRUE
AT2G43030	4660	2432	4835	10352	9857	10882	-1.21248	1.55e-21	3.68e-20	TRUE	RPL3A	Ribosomal protein L3,Translation protein, beta-barrel domain superfamily,Ribosomal protein L3, conserved site,Ribosomal protein L3, bacterial/organelle-type
AT3G21670	8740	3944	5917	1992	1447	1572	2.02441	1.55e-21	3.69e-20	TRUE	NPF6.4	Proton-dependent oligopeptide transporter family,Major facilitator superfamily domain,MFS transporter superfamily
AT5G36870	12	12	18	162	161	246	-3.403	1.56e-21	3.7e-20	TRUE	CALS4	Glycosyl transferase, family 48,Vacuolar protein sorting-associate protein Vta1/Callose synthase, N-terminal,1,3-beta-glucan synthase subunit FKS1-like, domain-1,Callose synthase
AT1G70890	1146	326	974	4052	4361	3799	-2.18649	1.56e-21	3.71e-20	TRUE	MLP43	Bet v I/Major latex protein,START-like domain superfamily
AT1G33480	532	361	580	154	134	169	1.86618	1.57e-21	3.72e-20	TRUE	ATL58	Zinc finger, RING-type,Zinc finger, RING/FYVE/PHD-type
AT5G37550	244	91	245	18	27	9	3.40712	1.58e-21	3.73e-20	TRUE
AT4G29310	107	29	90	510	449	433	-2.45979	1.74e-21	4.1e-20	TRUE		Protein of unknown function DUF1005
AT5G63140	86	33	108	410	411	384	-2.23694	1.83e-21	4.32e-20	TRUE	PAP29	Calcineurin-like phosphoesterase domain, ApaH type,Phosphoesterase At2g46880,Metallo-dependent phosphatase-like
AT2G32010	139	62	174	530	547	520	-1.92242	1.85e-21	4.35e-20	TRUE	IP5P7	Inositol polyphosphate-related phosphatase,Endonuclease/exonuclease/phosphatase,Endonuclease/exonuclease/phosphatase superfamily
AT2G43520	46	21	34	199	217	195	-2.37365	1.86e-21	4.38e-20	TRUE	ATTI2	Scorpion long chain toxin/defensin,Knottin, scorpion toxin-like,Knottin, scorpion toxin-like superfamily
AT4G13250	6556	3047	6433	2218	2841	2229	1.28869	2.05e-21	4.81e-20	TRUE	NYC1	Short-chain dehydrogenase/reductase SDR,NAD(P)-binding domain superfamily
AT2G40330	17	9	4	228	488	192	-4.33651	2.07e-21	4.86e-20	TRUE	PYL6	Polyketide cyclase/dehydrase,START-like domain superfamily
AT5G13090	252	118	231	610	625	637	-1.46459	2.16e-21	5.06e-20	TRUE
AT4G11910	194	205	165	12	19	16	3.70284	2.32e-21	5.45e-20	TRUE	SGR2	Staygreen protein
AT5G56340	1141	632	1147	433	534	492	1.17794	2.42e-21	5.66e-20	TRUE	ATCRT1	Zinc finger, RING-type,Zinc finger, RING/FYVE/PHD-type
AT5G37540	1487	1114	1142	334	352	294	2.15326	2.53e-21	5.92e-20	TRUE		Aspartic peptidase A1 family,Aspartic peptidase, active site,Aspartic peptidase domain superfamily,Xylanase inhibitor, C-terminal,Xylanase inhibitor, N-terminal,Peptidase family A1 domain,Pepsin-like domain, plant
AT3G15280	159	77	83	3	0	1	5.53816	2.62e-21	6.11e-20	TRUE
AT4G28780	190	42	123	946	784	949	-2.75486	2.77e-21	6.47e-20	TRUE		GDSL lipase/esterase,GDSL lipase/esterase-like, plant,SGNH hydrolase superfamily
AT5G28500	2668	1154	2165	5080	5733	5283	-1.26294	2.87e-21	6.7e-20	TRUE	RAF1.1
AT4G17460	268	96	261	861	891	778	-1.86693	3.02e-21	7.02e-20	TRUE	HAT1	Helix-turn-helix motif,Homeobox domain,Leucine zipper, homeobox-associated,HD-ZIP protein, N-terminal,Homeobox-like domain superfamily,Homeobox, conserved site
AT5G13200	1104	711	1101	129	246	91	2.79113	3.11e-21	7.24e-20	TRUE		GRAM domain,PH-like domain superfamily
AT5G54250	1473	832	1216	507	548	484	1.38204	3.12e-21	7.26e-20	TRUE	CNGC4	Cyclic nucleotide-binding domain,Ion transport domain,RmlC-like jelly roll fold,Cyclic nucleotide-binding-like
AT4G04840	374	115	246	1243	1242	1098	-2.12858	3.17e-21	7.37e-20	TRUE	MSRB6	Peptide methionine sulphoxide reductase MrsB,Mss4-like superfamily,Peptide methionine sulfoxide reductase
AT5G59490	174	81	175	18	28	23	2.72583	3.36e-21	7.79e-20	TRUE		HAD hydrolase, subfamily IA,Pyrimidine 5-nucleotidase,HAD superfamily,HAD-like superfamily
AT1G15330	294	455	466	35	17	37	3.85516	3.46e-21	8.03e-20	TRUE	PV42A	CBS domain
AT3G54200	1723	1184	1433	396	546	369	1.94148	3.91e-21	9.05e-20	TRUE		Late embryogenesis abundant protein, LEA-14,Immunoglobulin-like fold
AT5G54630	167	55	205	729	814	912	-2.36799	4.54e-21	1.05e-19	TRUE		Zinc finger C2H2-type
AT3G56080	1701	1002	1774	515	355	475	1.88566	4.85e-21	1.12e-19	TRUE		Putative S-adenosyl-L-methionine-dependent methyltransferase,S-adenosyl-L-methionine-dependent methyltransferase
AT5G43260	1996	1414	1394	373	426	274	2.36982	4.86e-21	1.12e-19	TRUE
AT1G51090	1063	351	1377	155	107	130	2.82436	4.88e-21	1.13e-19	TRUE		Heavy metal-associated domain superfamily
AT1G22990	286	433	317	16	19	34	4.0101	4.89e-21	1.13e-19	TRUE	HIPP22	Heavy metal-associated domain, HMA,Heavy metal-associated domain superfamily
AT5G53130	2881	1903	2986	1212	1373	1251	1.22039	4.92e-21	1.13e-19	TRUE	CNGC1	Cyclic nucleotide-binding domain,Ion transport domain,RmlC-like jelly roll fold,Cyclic nucleotide-binding-like
AT5G07330	332	229	293	3	8	27	4.36708	5.11e-21	1.17e-19	TRUE
AT5G39860	39	5	34	303	275	268	-3.22675	5.3e-21	1.22e-19	TRUE	PRE1	Myc-type, basic helix-loop-helix (bHLH) domain,Helix-loop-helix DNA-binding domain superfamily
AT1G70900	989	701	1050	318	297	356	1.69182	6.04e-21	1.38e-19	TRUE
AT5G63780	606	224	577	1628	1849	1553	-1.69143	6.04e-21	1.38e-19	TRUE	SHA1	Zinc finger, RING-CH-type,Zinc finger, RING/FYVE/PHD-type,E3 ubiquitin-protein ligase MARCH-like
AT4G14130	17	10	35	472	210	525	-3.91478	6.25e-21	1.43e-19	TRUE	XTH15	Glycoside hydrolase family 16,Glycoside hydrolase, family 16, active site,Xyloglucan endo-transglycosylase, C-terminal,Concanavalin A-like lectin/glucanase domain superfamily,Xyloglucan endotransglucosylase/hydrolase
AT5G27390	416	205	372	939	939	1035	-1.37475	6.25e-21	1.43e-19	TRUE		Mog1/PsbP, alpha/beta/alpha sandwich,PsbP family
AT1G76540	142	71	186	555	548	642	-1.95245	6.9e-21	1.58e-19	TRUE	CDKB2-1	Protein kinase domain,Serine/threonine-protein kinase, active site,Protein kinase-like domain superfamily,Protein kinase, ATP binding site
AT5G19855	6296	3349	4629	1868	1966	1561	1.58517	6.93e-21	1.58e-19	TRUE	RBCX2	Chaperonin-like RbcX
AT4G12980	447	194	323	1555	1409	1127	-1.90028	6.94e-21	1.58e-19	TRUE		DOMON domain,Cytochrome b561/ferric reductase transmembrane,Cytochrome b561 and DOMON domain-containing protein
AT3G63160	922	354	1420	5002	5925	5329	-2.43865	7.15e-21	1.63e-19	TRUE
AT4G14690	447	157	208	11	33	23	3.58586	7.71e-21	1.75e-19	TRUE	ELIP2	Chlorophyll A-B binding protein,Chlorophyll a/b binding domain superfamily
AT1G23040	1468	1335	1070	239	147	165	2.99585	7.73e-21	1.76e-19	TRUE
AT3G62700	12330	6272	11743	5780	6174	5519	0.962706	7.92e-21	1.8e-19	TRUE	ABCC14	ABC transporter-like,AAA+ ATPase domain,ABC transporter type 1, transmembrane domain,ABC transporter, conserved site,P-loop containing nucleoside triphosphate hydrolase,ABC transporter type 1, transmembrane domain superfamily
AT4G10340	88341	45030	88819	199529	181663	195596	-1.20919	8e-21	1.81e-19	TRUE	LHCB5	Chlorophyll A-B binding protein, plant,Chlorophyll A-B binding protein,Chlorophyll a/b binding domain superfamily
AT2G45600	949	558	757	263	212	239	1.84125	8.29e-21	1.88e-19	TRUE	CXE8	Lipase, GDXG, putative histidine active site,Alpha/beta hydrolase fold-3,Alpha/Beta hydrolase fold
AT1G03780	13	7	32	173	300	264	-3.50242	8.34e-21	1.89e-19	TRUE	TPX2	TPX2,TPX2, C-terminal,TPX2 central domain
AT4G26555	426	259	467	999	1088	1007	-1.23196	8.43e-21	1.9e-19	TRUE	FKBP16-1	FKBP-type peptidyl-prolyl cis-trans isomerase domain,Peptidyl-prolyl cis-trans isomerase, FKBP-type
AT1G73010	177	105	314	17	11	23	3.50998	8.5e-21	1.92e-19	TRUE	PS2	Pyridoxal phosphate phosphatase-related,Phosphatase PHOSPHO-type,HAD superfamily,HAD-like superfamily
AT1G36060	273	173	219	1105	1226	813	-1.99424	1.03e-20	2.32e-19	TRUE	ERF055	AP2/ERF domain,DNA-binding domain superfamily,AP2/ERF domain superfamily
AT5G62360	68	12	48	456	1201	496	-3.75248	1.09e-20	2.45e-19	TRUE		Pectinesterase inhibitor domain,Invertase/pectin methylesterase inhibitor domain superfamily
AT1G53570	2986	1850	2852	1110	1402	1291	1.21561	1.13e-20	2.54e-19	TRUE	MAPKKK3	Protein kinase domain,Protein kinase-like domain superfamily,Protein kinase, ATP binding site,Serine-threonine/tyrosine-protein kinase, catalytic domain
AT5G47020	11012	8718	11218	3761	3430	3518	1.75033	1.13e-20	2.55e-19	TRUE		Tyrosine-protein kinase ephrin type A/B receptor-like
AT2G36630	4384	1812	2208	621	694	473	2.36037	1.17e-20	2.62e-19	TRUE		Transmembrane protein TauE-like
AT5G50170	770	493	958	240	224	282	1.7365	1.18e-20	2.66e-19	TRUE		C2 domain,GRAM domain,VASt domain,C2 domain superfamily
AT5G58250	3254	1297	2632	7377	7265	7151	-1.44991	1.19e-20	2.67e-19	TRUE		Uncharacterised protein family Ycf54
AT1G60610	719	384	868	246	254	240	1.55942	1.23e-20	2.75e-19	TRUE		Zinc finger, RING-type,E3 ubiquitin-protein ligase BOI-like
AT1G51940	340	85	413	1965	2098	2219	-2.75772	1.27e-20	2.85e-19	TRUE	LYK3	Protein kinase domain,Serine-threonine/tyrosine-protein kinase, catalytic domain,Serine/threonine-protein kinase, active site,Protein kinase-like domain superfamily,Protein kinase, ATP binding site,LysM domain,LysM domain superfamily
AT4G24750	972	442	1049	2571	2510	2992	-1.55716	1.39e-20	3.11e-19	TRUE	STR11	Rhodanese-like domain,Rhodanese-like domain superfamily
AT5G02480	9818	6241	11474	4596	4914	4472	1.16245	1.62e-20	3.61e-19	TRUE		Alpha crystallin/Hsp20 domain,HSP20-like chaperone
AT1G33790	209	159	234	760	789	695	-1.66552	1.67e-20	3.72e-19	TRUE	JAL4	Jacalin-like lectin domain,Jacalin-like lectin domain, plant,Jacalin-like lectin domain superfamily
AT3G08590	9575	5522	7322	3046	3173	2607	1.53877	1.7e-20	3.79e-19	TRUE		Phosphoglycerate mutase, 2,3-bisphosphoglycerate-independent,Metalloenzyme,BPG-independent PGAM, N-terminal,Alkaline phosphatase-like, alpha/beta/alpha,Alkaline-phosphatase-like, core domain superfamily,BPG-independent phosphoglycerate mutase, domain B superfamily
AT5G44670	1105	818	924	270	192	216	2.26185	1.82e-20	4.06e-19	TRUE	GALS2	Glycosyltransferase family 92
AT4G15830	35	8	39	218	219	224	-2.80852	1.86e-20	4.13e-19	TRUE		Armadillo-like helical,Armadillo-type fold,CLASP N-terminal domain,TOG domain
AT5G43380	439	163	318	73	76	73	2.155	1.88e-20	4.18e-19	TRUE	TOPP7	Calcineurin-like phosphoesterase domain, ApaH type,Serine/threonine-specific protein phosphatase/bis(5-nucleosyl)-tetraphosphatase,Metallo-dependent phosphatase-like,Serine-threonine protein phosphatase, N-terminal
AT5G02230	2079	1133	1885	568	390	339	2.11144	2.03e-20	4.51e-19	TRUE		HAD hydrolase, subfamily IA,Pyrimidine 5-nucleotidase,HAD superfamily,HAD-like superfamily
AT1G55760	233	206	252	45	32	28	2.871	2.07e-20	4.59e-19	TRUE		BTB/POZ domain,SKP1/BTB/POZ domain superfamily
AT1G64380	402	289	338	75	102	71	2.25218	2.13e-20	4.71e-19	TRUE	ERF061	AP2/ERF domain,DNA-binding domain superfamily,AP2/ERF domain superfamily
AT4G17560	1616	766	1861	3940	4239	4446	-1.41737	2.17e-20	4.81e-19	TRUE		Ribosomal protein L19,Translation protein SH3-like domain superfamily
AT2G23600	577	165	466	2005	3141	1924	-2.38385	2.18e-20	4.82e-19	TRUE	ACL	Alpha/beta hydrolase fold-1,Alpha/Beta hydrolase fold
AT1G47670	273	205	268	931	947	907	-1.65879	2.24e-20	4.96e-19	TRUE	AATL1	Amino acid transporter, transmembrane domain
AT2G31955	1413	756	1487	467	648	550	1.30378	2.25e-20	4.96e-19	TRUE	CNX2	MoaA/nifB/pqqE, iron-sulphur binding, conserved site,Elp3/MiaB/NifB,Radical SAM,Molybdenum cofactor synthesis C-terminal,Molybdenum cofactor biosynthesis protein A,Aldolase-type TIM barrel,SPASM/twitch domain-containing,Main SPASM domain-containing
AT1G22160	613	275	564	152	120	97	2.08863	2.28e-20	5.02e-19	TRUE		Zf-FLZ domain
AT1G50020	2309	1242	1852	767	802	634	1.47363	2.28e-20	5.03e-19	TRUE
AT2G35060	7991	5562	7869	3082	2774	2818	1.50856	2.44e-20	5.37e-19	TRUE	KUP11	Potassium transporter
AT1G69490	712	662	529	48	45	101	3.42767	2.64e-20	5.8e-19	TRUE	NAC029	NAC domain,NAC domain superfamily
AT3G53960	2229	1692	1844	411	646	403	2.20581	2.76e-20	6.06e-19	TRUE	NPF5.7	Proton-dependent oligopeptide transporter family,PTR2 family proton/oligopeptide symporter, conserved site,MFS transporter superfamily
AT3G54680	1929	1764	1701	431	353	416	2.39303	2.82e-20	6.18e-19	TRUE
AT5G23310	430	162	362	1050	1156	1000	-1.59351	2.85e-20	6.24e-19	TRUE	FSD3	Manganese/iron superoxide dismutase,Manganese/iron superoxide dismutase, N-terminal,Manganese/iron superoxide dismutase, C-terminal,Manganese/iron superoxide dismutase, binding site,Manganese/iron superoxide dismutase, C-terminal domain superfamily,Manganese/iron superoxide dismutase, N-terminal domain superfamily
AT1G72230	714	675	585	127	131	121	2.60742	2.9e-20	6.35e-19	TRUE		Phytocyanin domain,Cupredoxin,Blue (type 1) copper protein, binding site
AT2G32100	317	178	397	1499	1200	1090	-1.90282	3.01e-20	6.58e-19	TRUE	OFP16	Ovate protein family, C-terminal
AT4G22212	76	48	59	299	653	528	-2.70827	3.04e-20	6.63e-19	TRUE		Low-molecular-weight cysteine-rich family
AT2G39250	1599	753	1407	443	628	538	1.38469	3.14e-20	6.86e-19	TRUE	SNZ	AP2/ERF domain,DNA-binding domain superfamily,AP2-like ethylene-responsive transcription factor,AP2/ERF domain superfamily
AT4G25080	4214	2526	4361	9701	9295	10664	-1.22413	3.16e-20	6.89e-19	TRUE	CHLM	Magnesium-protoporphyrin IX methyltransferase,Magnesium-protoporphyrin IX methyltransferase, C-terminal,S-adenosyl-L-methionine-dependent methyltransferase
AT3G13510	488	276	509	1457	1358	1169	-1.45793	3.26e-20	7.11e-19	TRUE		Neprosin,Neprosin activation peptide
AT4G27440	8384	3236	11821	40827	38720	46023	-2.27923	3.3e-20	7.18e-19	TRUE	PORB	Short-chain dehydrogenase/reductase SDR,Light-dependent protochlorophyllide reductase,NAD(P)-binding domain superfamily
AT5G48220	295	182	292	712	845	704	-1.34983	3.41e-20	7.4e-19	TRUE		Indole-3-glycerol phosphate synthase, conserved site,Ribulose-phosphate binding barrel,Aldolase-type TIM barrel,Indole-3-glycerol phosphate synthase
AT5G57700	106	42	100	315	360	393	-1.92865	3.69e-20	8.02e-19	TRUE		Sialidase,Sialidase superfamily
AT1G75640	63	29	75	293	264	297	-2.16473	3.8e-20	8.25e-19	TRUE		Protein kinase domain,Serine-threonine/tyrosine-protein kinase, catalytic domain,Leucine-rich repeat,Leucine-rich repeat, typical subtype,Serine/threonine-protein kinase, active site,Protein kinase-like domain superfamily,Leucine-rich repeat-containing N-terminal, plant-type,Leucine-rich repeat domain superfamily
AT2G04240	1560	948	1528	669	656	616	1.24332	4.01e-20	8.68e-19	TRUE	XERICO	Zinc finger, RING-type,Zinc finger, RING/FYVE/PHD-type
AT5G13330	1660	1143	1199	217	351	157	2.65137	4.16e-20	9.02e-19	TRUE	ERF113	AP2/ERF domain,DNA-binding domain superfamily,AP2/ERF domain superfamily
AT5G13490	3684	2307	2400	737	860	573	2.15116	4.19e-20	9.06e-19	TRUE	AAC2	Mitochondrial carrier protein,Adenine nucleotide translocator 1,Mitochondrial substrate/solute carrier,Mitochondrial carrier domain superfamily
AT2G26800	3385	2270	3134	1235	1430	1182	1.40383	4.25e-20	9.19e-19	TRUE	HMGCL	Pyruvate carboxyltransferase,Aldolase-type TIM barrel,Hydroxymethylglutaryl-CoA lyase, mitochondrial
AT5G65470	2422	1096	2670	803	780	822	1.48921	4.37e-20	9.43e-19	TRUE	OFUT39	GDP-fucose protein O-fucosyltransferase,Putative O-fucosyltransferase, plant
AT1G48540	4014	2030	4090	1804	1850	1701	1.07833	4.43e-20	9.55e-19	TRUE		Leucine-rich repeat,Leucine-rich repeat domain superfamily
AT5G20910	431	226	434	103	143	138	1.66521	4.67e-20	1.01e-18	TRUE	AIP2	Zinc finger, RING-type,Zinc finger, RING/FYVE/PHD-type
AT5G35460	3780	1936	3224	1482	1658	1358	1.16541	4.79e-20	1.03e-18	TRUE		Protein of unknown function DUF2838
AT1G63420	741	502	1094	246	248	245	1.8166	4.88e-20	1.05e-18	TRUE		Lipopolysaccharide-modifying protein
AT1G06950	2511	1284	2616	4976	6182	6646	-1.29828	4.93e-20	1.06e-18	TRUE	TIC110	TerB-like,Protein TIC110, chloroplastic
AT5G58770	1922	580	1478	202	239	98	2.89837	4.99e-20	1.07e-18	TRUE		Decaprenyl diphosphate synthase-like,Di-trans-poly-cis-decaprenylcistransferase-like, conserved site,Decaprenyl diphosphate synthase-like superfamily
AT5G60890	2930	1284	2520	968	1041	825	1.39238	5.21e-20	1.12e-18	TRUE	MYB34	SANT/Myb domain,Homeobox-like domain superfamily,Myb domain
AT4G22010	490	237	469	1360	1170	1463	-1.56793	5.29e-20	1.13e-18	TRUE	sks4	Multicopper oxidase, type 1,Cupredoxin,Multicopper oxidase, type 2,Multicopper oxidase, type 3
AT4G28490	1118	1249	1060	163	239	207	2.73826	5.46e-20	1.17e-18	TRUE	RLK5	Protein kinase domain,Leucine-rich repeat,Leucine-rich repeat, typical subtype,Serine/threonine-protein kinase, active site,Protein kinase-like domain superfamily,Leucine-rich repeat-containing N-terminal, plant-type,Protein kinase, ATP binding site,Leucine-rich repeat domain superfamily
AT5G28770	262	111	148	703	1034	958	-2.15083	5.53e-20	1.18e-18	TRUE	BZIP63	Basic-leucine zipper domain,Transcription factor, Skn-1-like, DNA-binding domain superfamily,Basic leucine-zipper, C-terminal
AT2G16720	551	266	583	164	200	169	1.53922	5.57e-20	1.19e-18	TRUE	MYB7	SANT/Myb domain,Homeobox-like domain superfamily,Myb domain
AT5G20280	9679	4655	10664	3790	3619	3562	1.3255	5.86e-20	1.25e-18	TRUE	SPS1	Sucrose synthase,Glycosyl transferase, family 1,Sucrose-phosphatase-like, N-terminal,Sucrose phosphate synthase, plant,Sucrose-phosphate synthase, C-terminal
AT3G21690	6667	4051	5506	1955	2561	1790	1.5668	6.68e-20	1.42e-18	TRUE	DTX40	Multi antimicrobial extrusion protein
AT1G07900	690	655	710	6	9	0	6.04646	6.7e-20	1.43e-18	TRUE	LBD1	Lateral organ boundaries, LOB
AT4G16370	2948	1655	2729	5942	5861	5677	-1.06333	6.86e-20	1.46e-18	TRUE	ATOPT3	Tetrapeptide transporter, OPT1/isp4,Oligopeptide transporter, OPT superfamily
AT4G14746	2029	1528	1687	273	527	270	2.50151	7.12e-20	1.51e-18	TRUE
AT2G23180	1007	353	892	220	189	184	2.00854	7.37e-20	1.57e-18	TRUE	CYP96A1	Cytochrome P450,Cytochrome P450, E-class, group I,Cytochrome P450, conserved site,Cytochrome P450 superfamily
AT3G04240	6417	4768	5807	2066	2319	2096	1.61751	7.44e-20	1.58e-18	TRUE	SEC	Tetratricopeptide repeat 1,Tetratricopeptide-like helical domain superfamily,Tetratricopeptide repeat-containing domain,Tetratricopeptide repeat,Methylthioribose-1-phosphate isomerase-like, N-terminal,O-GlcNAc transferase, C-terminal
AT4G24000	117	68	82	0	0	0	6.46139	7.71e-20	1.63e-18	TRUE	CSLG2	Cellulose synthase,Nucleotide-diphospho-sugar transferases
AT5G01670	959	737	954	290	292	319	1.77028	7.73e-20	1.64e-18	TRUE		Aldo/keto reductase, conserved site,Aldo/keto reductase,NADP-dependent oxidoreductase domain,NADP-dependent oxidoreductase domain superfamily
AT5G51710	958	546	824	341	327	331	1.4023	8.01e-20	1.7e-18	TRUE	KEA5	Cation/H+ exchanger
AT3G13760	10	6	8	119	105	128	-3.50644	8.14e-20	1.72e-18	TRUE		Zinc finger, PHD-type,DC1,Zinc finger, RING/FYVE/PHD-type
AT5G19530	453	308	483	1295	1279	1500	-1.49519	8.48e-20	1.79e-18	TRUE	ACL5	Spermidine/spermine synthases,S-adenosyl-L-methionine-dependent methyltransferase,Polyamine biosynthesis domain,Spermidine synthase, tetramerisation domain,Spermidine synthase, tetramerisation domain superfamily
AT5G57900	2934	2533	2469	662	798	614	2.17733	9e-20	1.9e-18	TRUE	SKIP1	Leucine-rich repeat,Leucine-rich repeat, cysteine-containing subtype,Leucine-rich repeat domain superfamily,F-box-like domain superfamily
AT1G62660	8652	5499	6442	2191	2830	2085	1.74841	9.13e-20	1.93e-18	TRUE	BFRUCT3	Glycoside hydrolase, family 32,Glycosyl hydrolase family 32, N-terminal,Glycosyl hydrolase family 32, C-terminal,Concanavalin A-like lectin/glucanase domain superfamily,Glycosyl hydrolase, five-bladed beta-propellor domain superfamily,Glycoside hydrolase, family 32, active site,Beta-fructofuranosidase
AT3G19580	858	771	767	93	192	91	2.87518	9.28e-20	1.95e-18	TRUE	AZF2	Zinc finger C2H2-type,Zinc finger C2H2 superfamily
AT5G23060	3971	1442	3581	10938	10087	10421	-1.6702	9.34e-20	1.96e-18	TRUE	CAS	Rhodanese-like domain superfamily,Rhodanese-like domain
AT1G71110	521	306	556	189	195	200	1.41576	9.61e-20	2.02e-18	TRUE
AT4G34630	1436	697	1105	393	473	332	1.59966	9.62e-20	2.02e-18	TRUE
AT2G16890	698	435	767	94	171	64	2.66395	9.85e-20	2.07e-18	TRUE	UGT90A1	UDP-glucuronosyl/UDP-glucosyltransferase,Tudor domain,UDP-glycosyltransferase family, conserved site
AT5G12140	4368	2544	4206	1990	1909	1939	1.11226	1.03e-19	2.15e-18	TRUE	CYS1	Cystatin domain,Proteinase inhibitor I25, cystatin, conserved site,Cystatin
AT3G50750	266	144	273	596	710	741	-1.39574	1.2e-19	2.51e-18	TRUE	BEH1	BES1/BZR1 plant transcription factor, N-terminal,BZR family
AT4G24400	1961	982	2103	671	880	795	1.26118	1.2e-19	2.52e-18	TRUE	CIPK8	Protein kinase domain,NAF domain,Serine/threonine-protein kinase, active site,Protein kinase-like domain superfamily,Protein kinase, ATP binding site,NAF/FISL domain
AT3G56650	501	226	502	1026	1235	1198	-1.32869	1.22e-19	2.55e-18	TRUE	PPD6	PsbP family,Mog1/PsbP, alpha/beta/alpha sandwich
AT3G21750	2109	871	1974	557	726	516	1.59101	1.26e-19	2.64e-18	TRUE	UGT71B1	UDP-glucuronosyl/UDP-glucosyltransferase,UDP-glycosyltransferase family, conserved site
AT5G67600	944	571	710	262	255	234	1.75896	1.27e-19	2.65e-18	TRUE	WIH1
AT1G68890	810	291	759	2144	2214	2109	-1.65861	1.31e-19	2.72e-18	TRUE	PHYLLO	Alpha/beta hydrolase fold-1,2-succinyl-5-enolpyruvyl-6-hydroxy-3-cyclohexene-1-carboxylic-acid synthase,Thiamine pyrophosphate enzyme, C-terminal TPP-binding,Thiamine pyrophosphate enzyme, N-terminal TPP-binding domain,Mandelate racemase/muconate lactonizing enzyme, C-terminal,Mandelate racemase/muconate lactonizing enzyme, conserved site,Enolase-like, N-terminal,DHS-like NAD/FAD-binding domain s…
AT4G19020	272	143	353	871	889	866	-1.60289	1.33e-19	2.76e-18	TRUE	CMT2	Chromo/chromo shadow domain,Bromo adjacent homology (BAH) domain,C-5 cytosine methyltransferase,Chromo-like domain superfamily,DNA (cytosine-5)-methyltransferase 1-like,Chromo domain,S-adenosyl-L-methionine-dependent methyltransferase
AT4G16690	1732	1306	859	172	238	204	2.86647	1.43e-19	2.97e-18	TRUE	PPD	Alpha/beta hydrolase fold-1,Alpha/Beta hydrolase fold
AT2G37580	372	226	409	111	126	88	1.79784	1.45e-19	3.02e-18	TRUE	ATL33	Zinc finger, RING-type,Zinc finger, RING/FYVE/PHD-type
AT3G55090	714	594	737	124	121	50	2.93912	1.55e-19	3.23e-18	TRUE	ABCG16	ABC transporter-like,AAA+ ATPase domain,ABC-2 type transporter,ABC transporter, conserved site,P-loop containing nucleoside triphosphate hydrolase
AT2G44640	559	246	519	1219	1262	1163	-1.29955	1.57e-19	3.25e-18	TRUE		Protein of unknown function DUF3769
AT2G38465	269	154	279	73	61	69	1.9387	1.65e-19	3.43e-18	TRUE
AT1G02800	8	4	4	120	103	101	-3.88877	1.86e-19	3.85e-18	TRUE	CEL2	Glycoside hydrolase family 9,Six-hairpin glycosidase-like,Glycoside hydrolase family 9, His active site,Glycosyl hydrolases family 9, Asp/Glu active sites
AT1G54385	108	37	78	332	346	392	-2.08316	1.87e-19	3.86e-18	TRUE	SINE1	Armadillo-like helical,Armadillo-type fold
AT5G59870	405	152	389	1018	1109	1197	-1.66424	1.88e-19	3.89e-18	TRUE	HTA6	Histone H2A,Histone H2A/H2B/H3,Histone-fold,Histone H2A, C-terminal domain,Histone H2A conserved site
AT1G11350	296	145	265	706	1163	844	-1.73941	1.92e-19	3.97e-18	TRUE	SD113	Protein kinase domain,S-locus glycoprotein domain,Serine-threonine/tyrosine-protein kinase, catalytic domain,Bulb-type lectin domain,PAN/Apple domain,Serine/threonine-protein kinase, active site,Protein kinase-like domain superfamily,Protein kinase, ATP binding site,S-locus receptor kinase, C-terminal,S-receptor-like serine/threonine-protein kinase,Bulb-type lectin domain superfamily
AT5G60150	18	2	26	174	200	214	-3.40912	1.97e-19	4.07e-18	TRUE
AT1G70640	137	58	158	9	14	14	3.24704	2.02e-19	4.16e-18	TRUE		PB1 domain
AT1G23190	7958	3910	6492	3014	3412	2825	1.15965	2.03e-19	4.17e-18	TRUE	PGM3	Alpha-D-phosphohexomutase superfamily,Alpha-D-phosphohexomutase, C-terminal,Alpha-D-phosphohexomutase, alpha/beta/alpha domain I,Alpha-D-phosphohexomutase, alpha/beta/alpha domain II,Alpha-D-phosphohexomutase, alpha/beta/alpha domain III,Alpha-D-phosphohexomutase, alpha/beta/alpha I/II/III,Alpha-D-phosphohexomutase, conserved site,Alpha-D-phosphohexomutase, C-terminal domain superfamily
AT4G14310	189	108	242	555	651	593	-1.55291	2.12e-19	4.35e-18	TRUE		Quinoprotein amine dehydrogenase, beta chain-like,WD40/YVTN repeat-like-containing domain superfamily
AT2G46070	982	387	1003	255	214	225	1.86878	2.28e-19	4.69e-18	TRUE	ATMPK12	Protein kinase domain,Tyrosine-protein kinase, active site,Protein kinase-like domain superfamily,Tyrosine-protein kinase, catalytic domain
AT3G27270	451	288	395	111	79	67	2.29685	2.31e-19	4.74e-18	TRUE		TRAM/LAG1/CLN8 homology domain
AT2G01900	24	13	20	124	163	157	-2.6934	2.31e-19	4.74e-18	TRUE		Inositol polyphosphate-related phosphatase,Endonuclease/exonuclease/phosphatase,Endonuclease/exonuclease/phosphatase superfamily
AT4G32940	8472	6292	7844	2254	3073	1954	1.85769	2.34e-19	4.81e-18	TRUE	GAMMA-VPE	Peptidase C13, legumain
AT3G21055	13690	6346	11846	28343	26686	26406	-1.18894	2.48e-19	5.08e-18	TRUE	PSBTN
AT2G43240	712	387	571	224	226	218	1.49915	2.51e-19	5.13e-18	TRUE		Nucleotide-sugar transporter
AT5G61640	575	349	578	217	238	209	1.36139	2.75e-19	5.62e-18	TRUE	PMSR1	Peptide methionine sulphoxide reductase MsrA,Peptide methionine sulphoxide reductase MsrA superfamily
AT5G23820	1471	466	1150	4034	5821	3944	-2.00543	2.77e-19	5.65e-18	TRUE	ML3	MD-2-related lipid-recognition domain
AT4G35860	2108	1243	1786	785	865	830	1.24637	2.81e-19	5.73e-18	TRUE	RABB1B	Small GTPase superfamily,Small GTP-binding protein domain,P-loop containing nucleoside triphosphate hydrolase
AT3G23880	103	111	134	704	691	640	-2.24329	2.83e-19	5.78e-18	TRUE		F-box domain,F-box associated domain, type 3,F-box associated interaction domain,F-box-like domain superfamily
AT5G64550	718	386	627	223	278	205	1.47021	2.87e-19	5.84e-18	TRUE
AT3G04040	106	68	113	8	13	11	3.2205	2.98e-19	6.06e-18	TRUE
AT4G23920	573	247	530	162	167	168	1.57479	2.98e-19	6.06e-18	TRUE	UGE2	UDP-glucose 4-epimerase,NAD(P)-binding domain,NAD(P)-binding domain superfamily
AT5G20000	1363	680	1313	489	557	591	1.19638	3.02e-19	6.14e-18	TRUE	RPT6B	AAA+ ATPase domain,ATPase, AAA-type, core,ATPase, AAA-type, conserved site,26S proteasome regulatory subunit P45-like,P-loop containing nucleoside triphosphate hydrolase
AT3G18890	1635	560	1762	5237	5501	5341	-1.89153	3.1e-19	6.3e-18	TRUE	TIC62	NAD(P)-binding domain,NAD(P)-binding domain superfamily
AT3G12145	106	27	54	372	461	506	-2.63928	3.14e-19	6.36e-18	TRUE	FLR1	Leucine-rich repeat,Leucine-rich repeat-containing N-terminal, plant-type,Leucine-rich repeat domain superfamily
AT5G49740	766	230	552	2498	2509	2022	-2.0381	3.28e-19	6.65e-18	TRUE	FRO7	Cytochrome b245, heavy chain,FAD-binding 8,Ferric reductase, NAD binding domain,Ferric reductase transmembrane component-like domain,Ferredoxin reductase-type FAD-binding domain,Riboflavin synthase-like beta-barrel
AT3G54090	354	169	335	739	960	999	-1.47269	3.32e-19	6.71e-18	TRUE	FLN1	Carbohydrate/puine kinase, PfkB, conserved site,Carbohydrate kinase PfkB,Ribokinase-like
AT3G26170	356	197	276	56	92	61	2.15385	3.35e-19	6.76e-18	TRUE	CYP71B19	Cytochrome P450,Cytochrome P450, E-class, group I,Cytochrome P450, conserved site,Cytochrome P450 superfamily
AT1G64970	820	441	842	298	298	228	1.51054	3.37e-19	6.81e-18	TRUE	VTE4	Methyltransferase type 11,SAM-dependent methyltransferase gamma-tocopherol (gTMT)-type,S-adenosyl-L-methionine-dependent methyltransferase
AT1G71360	756	361	797	242	293	272	1.39281	3.49e-19	7.03e-18	TRUE		Galactose-binding-like domain superfamily,SUN domain
AT2G35840	3814	1797	4033	1453	1720	1509	1.18878	3.83e-19	7.71e-18	TRUE	SPP2	HAD-superfamily hydrolase, subfamily IIB,Sucrose-phosphatase-like, N-terminal,Sucrose phosphatase, plant/cyanobacteria,Sucrose-phosphatase, C-terminal,NTF2-like domain superfamily,HAD-like superfamily
AT1G54830	609	352	540	185	230	218	1.43136	3.97e-19	8e-18	TRUE	NFYC3	Transcription factor CBF/NF-Y/archaeal histone domain,Histone-fold
AT3G18080	1613	552	2390	7886	10243	10353	-2.49173	4.18e-19	8.41e-18	TRUE	BGLU44	Glycoside hydrolase family 1,Glycoside hydrolase superfamily
AT5G02160	4478	3186	5013	12501	12123	12838	-1.34237	4.2e-19	8.44e-18	TRUE
AT1G49660	2725	1306	2326	1084	1105	1007	1.15282	4.26e-19	8.55e-18	TRUE	CXE5	Alpha/beta hydrolase fold-3,Alpha/Beta hydrolase fold
AT2G43140	4	1	3	79	230	116	-4.89719	4.27e-19	8.57e-18	TRUE		Myc-type, basic helix-loop-helix (bHLH) domain,Helix-loop-helix DNA-binding domain superfamily
AT5G55520	17	3	23	132	248	224	-3.50164	4.59e-19	9.2e-18	TRUE		Kinesin-like protein
AT3G25717	220	106	339	1052	1097	960	-2.05829	4.87e-19	9.75e-18	TRUE	RTFL16	DVL
AT3G05030	1934	1138	1929	658	459	473	1.80795	5.08e-19	1.02e-17	TRUE	NHX2	Na+/H+ exchanger,Cation/H+ exchanger,Cation/H+ exchanger, CPA1 family,Na+/H+ exchanger NHX -type, plants
AT5G51545	333	151	369	900	895	1016	-1.56054	5.74e-19	1.15e-17	TRUE	LPA2
AT3G24463	268	213	277	63	46	40	2.51049	5.85e-19	1.17e-17	TRUE		Nuclear transport factor 2,Nuclear transport factor 2, eukaryote,NTF2-like domain superfamily
AT2G29080	4768	2845	4577	2220	2435	2086	1.04683	6.08e-19	1.21e-17	TRUE	FTSH3	Peptidase M41,AAA+ ATPase domain,ATPase, AAA-type, core,ATPase, AAA-type, conserved site,Peptidase, FtsH,Peptidase M41, FtsH extracellular,P-loop containing nucleoside triphosphate hydrolase,Peptidase M41-like
AT4G09500	1067	416	1232	263	250	213	1.98597	6.09e-19	1.22e-17	TRUE	UGT79B7	UDP-glucuronosyl/UDP-glucosyltransferase
AT3G62030	5426	2292	5240	11862	11755	11788	-1.30405	6.24e-19	1.24e-17	TRUE	ROC4	Cyclophilin-type peptidyl-prolyl cis-trans isomerase domain,Cyclophilin-type peptidyl-prolyl cis-trans isomerase, conserved site,Cyclophilin-type peptidyl-prolyl cis-trans isomerase,Cyclophilin-like domain superfamily
AT1G19150	1076	481	903	2450	2361	2127	-1.33	6.25e-19	1.24e-17	TRUE	LHCA6	Chlorophyll A-B binding protein, plant,Chlorophyll A-B binding protein,Chlorophyll a/b binding domain superfamily
AT5G13180	5216	2844	4334	1788	2098	1506	1.38499	6.32e-19	1.26e-17	TRUE	NAC083	NAC domain,NAC domain superfamily
AT4G38060	1078	730	914	286	387	304	1.6923	6.44e-19	1.28e-17	TRUE
AT4G22740	1692	954	1925	653	816	775	1.19608	6.61e-19	1.31e-17	TRUE		Myeloid leukemia factor
AT4G21280	12006	6011	10749	26277	23321	26410	-1.22869	6.68e-19	1.33e-17	TRUE	PSBQ1	Oxygen-evolving enhancer protein 3,PsbQ-like domain superfamily
AT1G62750	5948	2652	5943	11318	13394	11734	-1.17064	6.77e-19	1.34e-17	TRUE	CPEFG	Elongation factor EFG, domain V-like,Transcription factor, GTP-binding domain,Translation elongation factor EFTu-like, domain 2,Translation elongation factor EFG/EF2,Small GTP-binding protein domain,Translation elongation factor EFG/EF2, domain IV,Translation protein, beta-barrel domain superfamily,Elongation factor G, domain III,Ribosomal protein S5 domain 2-type fold, subgroup,Ribosomal protein…
AT1G59740	920	640	848	270	354	271	1.64063	7.11e-19	1.41e-17	TRUE	NPF4.3	Proton-dependent oligopeptide transporter family,PTR2 family proton/oligopeptide symporter, conserved site,Major facilitator superfamily domain,MFS transporter superfamily
AT5G61960	4995	2803	4424	2220	2464	2320	0.991544	7.23e-19	1.43e-17	TRUE	ML1	RNA recognition motif domain,Mei2/Mei2-like, C-terminal RNA recognition motif,MEI2-like, RNA recognition motif 1,MEI2-like, RNA recognition motif 3,RNA-binding domain superfamily
AT1G29240	438	282	512	133	159	167	1.60059	7.83e-19	1.55e-17	TRUE		Protein of unknown function DUF688
AT3G21890	384	137	181	33	20	17	3.30888	7.9e-19	1.56e-17	TRUE	MIP1B	B-box-type zinc finger
AT3G55330	1093	521	1058	2129	2182	2095	-1.09733	7.9e-19	1.56e-17	TRUE	PPL1	PsbP family,Mog1/PsbP, alpha/beta/alpha sandwich
AT1G30840	44	29	47	267	295	188	-2.39055	8.17e-19	1.61e-17	TRUE	PUP4	Purine permease, plant
AT5G52450	1657	1017	1454	452	542	319	1.83978	8.2e-19	1.62e-17	TRUE	DTX16	Multi antimicrobial extrusion protein
AT5G50770	147	95	97	12	11	6	3.57005	8.37e-19	1.65e-17	TRUE	HSD6	Short-chain dehydrogenase/reductase SDR,Short-chain dehydrogenase/reductase, conserved site,NAD(P)-binding domain superfamily
AT4G09650	6988	2858	5937	17114	14949	18189	-1.52008	8.54e-19	1.68e-17	TRUE	ATPD	ATPase, OSCP/delta subunit,ATPase, OSCP/delta subunit, conserved site,F1F0 ATP synthase OSCP/delta subunit, N-terminal domain superfamily
AT5G04530	3938	3107	3700	1132	927	1206	1.93098	8.62e-19	1.69e-17	TRUE	KCS19	Very-long-chain 3-ketoacyl-CoA synthase,FAE1/Type III polyketide synthase-like protein,3-Oxoacyl-[acyl-carrier-protein (ACP)] synthase III, C-terminal,Thiolase-like
AT5G16360	463	261	381	133	129	105	1.76188	8.65e-19	1.7e-17	TRUE		LRAT-like domain
AT1G48130	690	283	379	35	9	46	3.8006	8.66e-19	1.7e-17	TRUE	PER1	Alkyl hydroperoxide reductase subunit C/ Thiol specific antioxidant,Thioredoxin domain,Peroxiredoxin, C-terminal,Peroxiredoxin, AhpC-type,Thioredoxin-like superfamily
AT4G28600	1855	1041	1838	831	977	809	1.03609	8.79e-19	1.72e-17	TRUE	NPGR2	Tetratricopeptide-like helical domain superfamily,Tetratricopeptide repeat-containing domain,Tetratricopeptide repeat
AT1G03630	1750	705	1802	4116	4481	4185	-1.44364	9.26e-19	1.81e-17	TRUE	PORC	Short-chain dehydrogenase/reductase SDR,Light-dependent protochlorophyllide reductase,NAD(P)-binding domain superfamily
AT4G00520	892	426	857	334	337	298	1.3168	9.47e-19	1.85e-17	TRUE		Cyclic nucleotide-binding domain,Acyl-CoA thioesterase,RmlC-like jelly roll fold,Cyclic nucleotide-binding-like,HotDog domain superfamily
AT4G37240	29	13	28	156	267	160	-2.7867	1.02e-18	1.99e-17	TRUE		Protein of unknown function DUF4228, plant
AT2G34680	1478	966	1389	3779	3598	3676	-1.30968	1.03e-18	2.01e-17	TRUE	AIR9	Leucine-rich repeat,Leucine rich repeat 4,Leucine-rich repeat domain superfamily
AT4G23290	438	147	444	1375	1606	1254	-1.89796	1.03e-18	2.01e-17	TRUE	CRK21	Protein kinase domain,Gnk2-homologous domain,Serine/threonine-protein kinase, active site,Protein kinase-like domain superfamily,Protein kinase, ATP binding site
AT1G03130	12814	8292	12229	29187	29218	29572	-1.18419	1.05e-18	2.05e-17	TRUE	PSAD2	Photosystem I PsaD,Photosystem I, reaction center subunit PsaD superfamily
AT2G21590	1165	347	1066	174	189	217	2.20338	1.24e-18	2.41e-17	TRUE	APL4	Nucleotidyl transferase domain,ADP-glucose pyrophosphorylase, conserved site,Trimeric LpxA-like superfamily,Glucose-1-phosphate adenylyltransferase,Nucleotide-diphospho-sugar transferases
AT5G58160	1524	1277	1493	420	538	427	1.86761	1.25e-18	2.43e-17	TRUE	FH13	Tensin phosphatase, C2 domain,Formin, FH2 domain,Protein-tyrosine phosphatase-like,Tensin-type phosphatase domain,C2 domain superfamily
AT3G47600	842	437	912	289	338	241	1.48963	1.28e-18	2.5e-17	TRUE	MYB94	SANT/Myb domain,Homeobox-like domain superfamily,Myb-like domain,Myb domain
AT4G18980	106	62	71	1	3	4	4.58777	1.29e-18	2.5e-17	TRUE	AtS40-3	Senescence regulator S40
AT2G17680	108	59	71	0	0	0	6.30227	1.31e-18	2.54e-17	TRUE		Protein of unknown function DUF241, plant
AT1G78570	6665	3310	5032	2202	2537	2005	1.329	1.31e-18	2.54e-17	TRUE	RHM1	dTDP-glucose 4,6-dehydratase,NAD(P)-binding domain,RmlD-like substrate binding domain,NAD(P)-binding domain superfamily
AT1G72800	237	131	175	44	37	35	2.3654	1.36e-18	2.64e-17	TRUE		RNA recognition motif domain,RNA-binding domain superfamily
AT3G05937	681	407	485	149	156	102	2.12795	1.36e-18	2.64e-17	TRUE
AT5G13400	2657	1202	2357	937	796	848	1.40631	1.38e-18	2.67e-17	TRUE	NPF6.1	Proton-dependent oligopeptide transporter family,PTR2 family proton/oligopeptide symporter, conserved site,Major facilitator superfamily domain,MFS transporter superfamily
AT4G09600	851	683	738	3	0	9	6.13603	1.39e-18	2.68e-17	TRUE	GASA3	Gibberellin regulated protein
AT2G22190	926	468	1212	268	338	290	1.67086	1.41e-18	2.71e-17	TRUE	TPPE	Trehalose-phosphatase,HAD-superfamily hydrolase, subfamily IIB,HAD-like superfamily,HAD superfamily
AT3G06750	374	203	246	1130	1064	1049	-1.75635	1.42e-18	2.73e-17	TRUE
AT3G17170	150	40	168	596	1014	819	-2.58715	1.42e-18	2.74e-17	TRUE	RFC3	Ribosomal protein S6,Translation elongation factor EF1B/ribosomal protein S6,Ribosomal protein S6, plastid/chloroplast,Ribosomal protein S6 superfamily
AT1G54710	2400	1832	2040	686	789	669	1.77919	1.48e-18	2.86e-17	TRUE	ATG18H	WD40 repeat,WD40/YVTN repeat-like-containing domain superfamily,Breast carcinoma amplified sequence 3,WD40-repeat-containing domain superfamily
AT1G55490	3008	1036	3494	9546	11648	12318	-2.01568	1.56e-18	3e-17	TRUE	CPN60B1	Chaperonin Cpn60,Chaperonin Cpn60/TCP-1 family,Chaperonin Cpn60, conserved site,GroEL-like apical domain superfamily,GroEL-like equatorial domain superfamily,Chaperonin Cpn60/TCP-1 domain superfamily
AT1G01250	690	297	536	86	27	59	3.13825	1.71e-18	3.28e-17	TRUE	ERF023	AP2/ERF domain,DNA-binding domain superfamily,AP2/ERF domain superfamily
AT1G74940	424	242	491	942	1077	1060	-1.22878	1.77e-18	3.41e-17	TRUE		Zf-FLZ domain
AT3G55640	507	290	574	163	203	198	1.44768	1.87e-18	3.6e-17	TRUE		Mitochondrial carrier protein,Mitochondrial substrate/solute carrier,Mitochondrial carrier domain superfamily
AT1G68190	398	321	552	1483	1539	1635	-1.64302	1.88e-18	3.61e-17	TRUE		B-box-type zinc finger,Zinc finger, RING/FYVE/PHD-type
AT5G10170	376	200	348	1046	1204	824	-1.53685	1.89e-18	3.63e-17	TRUE	IPS3	Myo-inositol-1-phosphate synthase,Myo-inositol-1-phosphate synthase, GAPDH-like,NAD(P)-binding domain superfamily
AT3G53980	2366	1620	2736	524	216	259	2.82911	1.94e-18	3.71e-17	TRUE		Bifunctional inhibitor/plant lipid transfer protein/seed storage helical domain,Bifunctional inhibitor/plant lipid transfer protein/seed storage helical domain superfamily
AT1G10410	2243	1190	2214	840	1121	846	1.18214	1.97e-18	3.77e-17	TRUE		Protein ENHANCED DISEASE RESISTANCE 2, C-terminal
AT5G03615	8	2	5	195	85	162	-4.33401	1.98e-18	3.78e-17	TRUE
AT5G43950	466	230	389	139	124	124	1.63977	1.99e-18	3.8e-17	TRUE		Vacuolar protein sorting-associated protein 62
AT1G05450	169	154	113	9	13	3	4.09494	2.01e-18	3.82e-17	TRUE		Bifunctional inhibitor/plant lipid transfer protein/seed storage helical domain,Bifunctional inhibitor/plant lipid transfer protein/seed storage helical domain superfamily
AT5G14610	284	147	272	774	686	696	-1.43603	2.34e-18	4.45e-17	TRUE		ATP-dependent RNA helicase DEAD-box, conserved site,WW domain,Helicase, C-terminal,DEAD/DEAH box helicase domain,Helicase superfamily 1/2, ATP-binding domain,RNA helicase, DEAD-box type, Q motif,P-loop containing nucleoside triphosphate hydrolase,WW domain superfamily
AT5G62550	36	14	66	269	330	402	-2.88451	2.44e-18	4.64e-17	TRUE
AT3G03720	2083	1191	1757	818	900	790	1.19591	2.49e-18	4.73e-17	TRUE	CAT4	Amino acid/polyamine transporter I,Cationic amino acid transporter, C-terminal
AT3G63120	1222	818	1156	442	365	396	1.60215	2.49e-18	4.73e-17	TRUE	CYCU3-1	Cyclin P/U,Cyclin-like,Cyclin PHO80-like,Cyclin-like superfamily
AT1G29330	1238	957	1060	341	383	300	1.89411	2.58e-18	4.9e-17	TRUE	ERD2A	ER lumen protein retaining receptor
AT5G45670	271	65	264	1217	1124	1288	-2.45834	2.6e-18	4.94e-17	TRUE		GDSL lipase/esterase,GDSL lipase/esterase-like, plant,SGNH hydrolase superfamily
AT2G17500	6745	4411	6021	1797	1805	1017	2.07534	2.65e-18	5.02e-17	TRUE	PILS5	Membrane transport protein
AT5G38410	34396	18716	30687	78775	72082	67146	-1.19088	2.68e-18	5.08e-17	TRUE		Ribulose bisphosphate carboxylase small chain, domain,Ribulose-1,5-bisphosphate carboxylase small subunit, N-terminal,Ribulose bisphosphate carboxylase, small chain,Ribulose bisphosphate carboxylase, small subunit superfamily
AT1G04430	1003	535	1105	2333	2260	2629	-1.27789	2.76e-18	5.23e-17	TRUE		Putative S-adenosyl-L-methionine-dependent methyltransferase,S-adenosyl-L-methionine-dependent methyltransferase
AT4G28040	3491	2589	2952	743	363	596	2.56051	3.11e-18	5.87e-17	TRUE		EamA domain,WAT1-related protein
AT3G24300	76	98	79	1240	990	653	-3.06519	3.17e-18	5.99e-17	TRUE	AMT1-3	Ammonium transporter,Ammonium transporter, conserved site,Ammonium transporter AmtB-like domain,Ammonium/urea transporter
AT5G54870	2363	1300	2009	808	1075	929	1.20151	3.18e-18	6e-17	TRUE
AT5G52660	1125	663	1067	484	520	455	1.15576	3.4e-18	6.42e-17	TRUE	RVE6	SANT/Myb domain,Myb domain, plants,Homeobox-like domain superfamily,Myb domain
AT1G50040	26	9	8	383	168	263	-3.8249	3.44e-18	6.49e-17	TRUE		Protein of unknown function DUF1005
AT4G35510	936	590	772	261	337	309	1.54568	3.51e-18	6.61e-17	TRUE
AT2G20770	352	173	288	88	104	88	1.69476	3.66e-18	6.88e-17	TRUE	GCL2	Lanthionine synthetase C-like,LanC-like protein, eukaryotic
AT1G62780	333	98	313	948	1462	1302	-2.16461	3.69e-18	6.93e-17	TRUE
AT1G01480	569	545	238	19	46	14	4.12508	3.87e-18	7.27e-17	TRUE	ACS2	Aminotransferases, class-I, pyridoxal-phosphate-binding site,Aminotransferase, class I/classII,Pyridoxal phosphate-dependent transferase, major region, subdomain 1,Pyridoxal phosphate-dependent transferase, subdomain 2,Pyridoxal phosphate-dependent transferase
AT1G23070	108	65	78	4	2	7	4.11623	3.92e-18	7.36e-17	TRUE		Organic solute transporter subunit alpha/Transmembrane protein 184
AT3G57090	1637	856	1417	650	770	656	1.09169	4.01e-18	7.52e-17	TRUE	FIS1A	Tetratricopeptide-like helical domain superfamily,Mitochondria fission 1 protein,Fis1, N-terminal tetratricopeptide repeat,Fis1, C-terminal tetratricopeptide repeat,Mitochondria fission protein Fis1, cytosolic domain
AT4G36180	388	203	458	1106	1023	1047	-1.42896	4.23e-18	7.92e-17	TRUE		Protein kinase domain,Serine-threonine/tyrosine-protein kinase, catalytic domain,Leucine-rich repeat,Leucine-rich repeat, typical subtype,Serine/threonine-protein kinase, active site,Protein kinase-like domain superfamily,Leucine-rich repeat-containing N-terminal, plant-type,Leucine-rich repeat domain superfamily
AT3G55880	822	715	787	164	257	165	2.21721	4.3e-18	8.04e-17	TRUE	SUE4
AT2G41540	2668	1311	2399	1076	953	946	1.255	4.64e-18	8.68e-17	TRUE	GPDHC1	Glycerol-3-phosphate dehydrogenase, NAD-dependent, C-terminal,Glycerol-3-phosphate dehydrogenase, NAD-dependent,6-phosphogluconate dehydrogenase-like, C-terminal domain superfamily,Glycerol-3-phosphate dehydrogenase, NAD-dependent, N-terminal,6-phosphogluconate dehydrogenase, domain 2,NAD(P)-binding domain superfamily
AT3G52150	2017	836	2329	5422	5665	5909	-1.5727	4.64e-18	8.68e-17	TRUE	PSRP2	RNA recognition motif domain,RNA-binding domain superfamily
AT4G31850	1026	466	991	2076	2131	1989	-1.1605	4.68e-18	8.73e-17	TRUE	PGR3	Pentatricopeptide repeat,Tetratricopeptide-like helical domain superfamily
AT2G46690	1432	747	1152	434	464	537	1.38831	4.76e-18	8.88e-17	TRUE	SAUR32	Small auxin-up RNA
AT4G21980	2160	1313	1645	688	738	664	1.4947	4.86e-18	9.06e-17	TRUE	APG8A	Autophagy protein Atg8 ubiquitin-like,Ubiquitin-like domain superfamily
AT1G13110	336	163	551	1599	3323	2095	-2.52612	4.93e-18	9.18e-17	TRUE	CYP71B7	Cytochrome P450,Cytochrome P450, E-class, group I,Cytochrome P450, conserved site,Cytochrome P450 superfamily
AT5G47040	12998	9746	12461	4683	5448	4746	1.47046	4.99e-18	9.28e-17	TRUE	LON2	Lon, substrate-binding domain,AAA+ ATPase domain,ATPase, AAA-type, core,Lon protease, bacterial/eukaryotic-type,Peptidase S16, active site,Peptidase S16, Lon proteolytic domain,Ribosomal protein S5 domain 2-type fold, subgroup,PUA-like superfamily,Ribosomal protein S5 domain 2-type fold,Lon protease,P-loop containing nucleoside triphosphate hydrolase,Lon protease homologue 2, peroxisomal
AT3G55940	190	82	175	32	33	23	2.43281	5.02e-18	9.33e-17	TRUE	PLC7	C2 domain,Phosphatidylinositol-specific phospholipase C, X domain,Phosphoinositide phospholipase C family,Phospholipase C, phosphatidylinositol-specific, Y domain,EF-hand domain pair,Phosphoinositide-specific phospholipase C, EF-hand-like domain,PLC-like phosphodiesterase, TIM beta/alpha-barrel domain superfamily,C2 domain superfamily
AT4G02060	250	84	213	693	678	783	-1.8275	5.09e-18	9.45e-17	TRUE	MCM7	MCM domain,DNA replication licensing factor Mcm7,Nucleic acid-binding, OB-fold,Mini-chromosome maintenance, conserved site,P-loop containing nucleoside triphosphate hydrolase,MCM N-terminal domain,Mini-chromosome maintenance protein,MCM OB domain
AT5G06370	1821	1255	1613	645	684	648	1.46015	5.09e-18	9.45e-17	TRUE		LRAT-like domain
AT4G24480	1632	920	1676	506	349	507	1.77886	5.2e-18	9.64e-17	TRUE		Protein kinase domain,Serine-threonine/tyrosine-protein kinase, catalytic domain,Serine/threonine-protein kinase, active site,Protein kinase-like domain superfamily,Protein kinase, ATP binding site
AT1G02400	615	522	524	58	140	71	2.81934	5.3e-18	9.82e-17	TRUE	GA2OX6	Oxoglutarate/iron-dependent dioxygenase,Non-haem dioxygenase N-terminal domain,Isopenicillin N synthase-like
AT4G34830	1408	627	1438	3011	3497	2827	-1.26949	5.38e-18	9.95e-17	TRUE	MRL1	Pentatricopeptide repeat,Methylthioribose-1-phosphate isomerase-like, N-terminal,Pentacotripeptide-repeat region of PRORP
AT1G69310	425	325	444	129	144	136	1.75225	5.55e-18	1.03e-16	TRUE	WRKY57	WRKY domain,WRKY domain superfamily
AT1G71020	573	346	617	1217	1374	1486	-1.21293	5.56e-18	1.03e-16	TRUE	PUB10	Armadillo,U box domain,Armadillo-like helical,Zinc finger, RING/FYVE/PHD-type,Armadillo-type fold
AT3G18280	1143	697	1022	418	465	356	1.40191	5.67e-18	1.05e-16	TRUE		Bifunctional inhibitor/plant lipid transfer protein/seed storage helical domain,Non-specific lipid-transfer protein type 2,Bifunctional inhibitor/plant lipid transfer protein/seed storage helical domain superfamily
AT3G24750	304	54	209	13	9	12	3.83099	5.89e-18	1.09e-16	TRUE
AT4G38062	11	6	23	121	156	142	-3.09157	5.92e-18	1.09e-16	TRUE
AT5G47610	1771	1468	1456	451	479	366	2.08875	6.12e-18	1.13e-16	TRUE	ATL79	Zinc finger, RING-type,Zinc finger, RING/FYVE/PHD-type
AT1G74070	452	147	376	1369	1210	1268	-1.84033	6.58e-18	1.21e-16	TRUE	CYP26-2	Cyclophilin-type peptidyl-prolyl cis-trans isomerase domain,Cyclophilin-type peptidyl-prolyl cis-trans isomerase,Cyclophilin-like domain superfamily
AT3G14190	45	17	58	250	219	243	-2.37731	7.08e-18	1.3e-16	TRUE	PANS1
AT5G55400	1219	666	1729	397	377	417	1.72557	7.08e-18	1.3e-16	TRUE	FIM3	Actinin-type actin-binding domain, conserved site,Calponin homology domain,EF-hand domain pair,Calponin-like domain superfamily
AT3G24460	1362	696	954	293	255	155	2.2369	7.11e-18	1.31e-16	TRUE		Serine incorporator/TMS membrane protein
AT4G29160	2963	1420	3122	1102	1363	1277	1.1542	7.37e-18	1.35e-16	TRUE	VPS32.2	Snf7 family
AT5G39050	5491	4124	4029	765	1474	833	2.3721	7.49e-18	1.37e-16	TRUE	PMAT1	Transferase
AT3G17770	4491	3289	3474	1212	1400	1268	1.76654	7.6e-18	1.39e-16	TRUE		DhaK domain,DhaL domain,Dihydroxyacetone kinase,DhaL domain superfamily
AT5G51560	259	102	263	722	714	669	-1.60124	7.72e-18	1.41e-16	TRUE		Protein kinase domain,Serine-threonine/tyrosine-protein kinase, catalytic domain,Leucine-rich repeat,Protein kinase-like domain superfamily,Leucine-rich repeat-containing N-terminal, plant-type,Leucine-rich repeat domain superfamily
AT4G36610	1235	668	943	113	94	21	3.60701	7.73e-18	1.41e-16	TRUE		Alpha/beta hydrolase fold-1,Alpha/Beta hydrolase fold
AT2G37025	33	34	70	329	296	375	-2.59066	7.81e-18	1.43e-16	TRUE	TRFL8	SANT/Myb domain,Homeobox-like domain superfamily,Myb domain
AT5G38420	12435	5322	12245	31640	30947	25582	-1.40567	8.13e-18	1.48e-16	TRUE	RBCS-2B	Ribulose bisphosphate carboxylase small chain, domain,Ribulose-1,5-bisphosphate carboxylase small subunit, N-terminal,Ribulose bisphosphate carboxylase, small chain,Ribulose bisphosphate carboxylase, small subunit superfamily
AT4G05050	21146	13615	15488	6191	6954	5625	1.63539	8.15e-18	1.49e-16	TRUE	UBQ11	Ubiquitin domain,Ubiquitin conserved site,Ubiquitin,Ubiquitin-like domain superfamily
AT4G34610	2008	1055	2061	881	790	781	1.22033	8.38e-18	1.53e-16	TRUE	BLH6	Homeobox domain,POX domain,Homeobox KN domain,Homeobox-like domain superfamily
AT1G13650	144	43	137	658	488	640	-2.30816	8.43e-18	1.54e-16	TRUE
AT1G80830	900	583	896	2158	2569	1963	-1.27369	8.44e-18	1.54e-16	TRUE	NRAMP1	NRAMP family
AT5G27600	2408	1087	2277	642	977	707	1.45943	8.57e-18	1.56e-16	TRUE	LACS7	AMP-dependent synthetase/ligase,AMP-binding, conserved site
AT2G33150	24841	17513	19242	7475	8068	7134	1.66694	8.85e-18	1.61e-16	TRUE	PED1	Thiolase,Thiolase-like,Thiolase, active site,Thiolase, conserved site,Thiolase, acyl-enzyme intermediate active site,Thiolase, N-terminal,Thiolase, C-terminal
AT1G72430	198	85	148	789	564	608	-1.99962	8.91e-18	1.62e-16	TRUE		Small auxin-up RNA
AT4G19390	1888	1418	1550	498	628	526	1.78647	9.1e-18	1.65e-16	TRUE		Uncharacterised protein family UPF0114,Uncharacterised protein family UPF0114, plant
AT4G26660	7	3	24	140	255	242	-3.82008	9.83e-18	1.78e-16	TRUE		Kinesin-like protein
AT3G21700	820	565	734	238	314	236	1.63924	9.97e-18	1.81e-16	TRUE	SGP2	Small GTPase superfamily,P-loop containing nucleoside triphosphate hydrolase,Small GTPase Tem1/Spg1
AT2G16760	456	385	390	56	72	22	3.16619	1.01e-17	1.82e-16	TRUE		Six-bladed beta-propeller, TolB-like,SMP-30/Gluconolactonase/LRE-like region
AT3G45650	84	72	92	349	487	361	-1.99789	1.01e-17	1.82e-16	TRUE	NAXT1	Proton-dependent oligopeptide transporter family,MFS transporter superfamily
AT2G37050	982	494	890	1938	1922	1799	-1.08254	1.02e-17	1.84e-16	TRUE		Protein kinase domain,Serine-threonine/tyrosine-protein kinase, catalytic domain,Serine/threonine-protein kinase, active site,Protein kinase-like domain superfamily,Protein kinase, ATP binding site,Cytochrome c1, transmembrane anchor, C-terminal,Malectin-like carbohydrate-binding domain,Leucine rich repeat 4,Leucine-rich repeat domain superfamily
AT3G48730	1285	419	1454	4529	4497	4818	-2.00323	1.06e-17	1.91e-16	TRUE	GSA2	Tetrapyrrole biosynthesis, glutamate-1-semialdehyde aminotransferase,Aminotransferase class-III,Pyridoxal phosphate-dependent transferase, major region, subdomain 1,Pyridoxal phosphate-dependent transferase, subdomain 2,Pyridoxal phosphate-dependent transferase
AT5G39210	105	27	115	485	570	426	-2.42156	1.08e-17	1.95e-16	TRUE	CRR7	Protein CHLORORESPIRATORY REDUCTION 7
AT2G07690	198	75	178	461	539	536	-1.60563	1.09e-17	1.97e-16	TRUE	MCM5	MCM domain,DNA replication licensing factor Mcm,Nucleic acid-binding, OB-fold,Mini-chromosome maintenance, conserved site,P-loop containing nucleoside triphosphate hydrolase,MCM N-terminal domain,Mini-chromosome maintenance protein,MCM OB domain,Winged helix-like DNA-binding domain superfamily
AT1G76100	2030	1150	1950	4696	4185	4993	-1.24599	1.1e-17	1.97e-16	TRUE	PETE1	Blue (type 1) copper domain,Blue (type 1) copper protein, plastocyanin-type,Plastocyanin,Cupredoxin,Blue (type 1) copper protein, binding site
AT1G62305	389	260	468	91	146	124	1.80711	1.12e-17	2.02e-16	TRUE		Glycosyl transferase, family 14
AT1G07870	450	232	485	149	176	160	1.42148	1.13e-17	2.03e-16	TRUE		Protein kinase domain,Serine/threonine-protein kinase, active site,Protein kinase-like domain superfamily,Protein kinase, ATP binding site
AT3G20390	1996	968	1757	3333	3856	3325	-0.980582	1.16e-17	2.08e-16	TRUE		RidA family,YjgF/YER057c/UK114 family,RidA, conserved site,RutC-like superfamily
AT2G33800	5746	3215	5981	11503	11103	12184	-1.03936	1.16e-17	2.08e-16	TRUE	RPS5	Ribosomal protein S5,Ribosomal protein S5, C-terminal,Ribosomal protein S5, bacterial-type,Ribosomal protein S5, N-terminal,Ribosomal protein S5 domain 2-type fold, subgroup,Ribosomal protein S5, N-terminal, conserved site,Ribosomal protein S5 domain 2-type fold
AT3G54560	285	146	316	782	728	882	-1.50556	1.17e-17	2.11e-16	TRUE	H2AV	Histone H2A,Histone H2A/H2B/H3,Histone-fold,Histone H2A, C-terminal domain
AT1G73020	156	79	136	441	415	392	-1.56048	1.2e-17	2.15e-16	TRUE		Anoctamin
AT5G03490	1010	756	781	239	287	209	2.01503	1.2e-17	2.15e-16	TRUE	UGT89A2	UDP-glucuronosyl/UDP-glucosyltransferase
AT4G35160	1666	722	1397	551	490	439	1.48912	1.24e-17	2.22e-16	TRUE		O-methyltransferase, family 2,Plant methyltransferase dimerisation,O-methyltransferase COMT-type,S-adenosyl-L-methionine-dependent methyltransferase,Winged helix-like DNA-binding domain superfamily,Winged helix DNA-binding domain superfamily
AT3G56480	163	67	135	403	413	444	-1.61431	1.24e-17	2.22e-16	TRUE	SCAB3	Stomatal closure-related actin-binding protein, coiled-coil domain,Stomatal closure-related actin-binding protein, actin-binding domain,Stomatal closure-related actin-binding protein, fused Ig-PH domain
AT4G31050	165	69	164	509	448	541	-1.74691	1.3e-17	2.32e-16	TRUE	LIP2P	Octanoyltransferase,Biotinyl protein ligase (BPL) and lipoyl protein ligase (LPL), catalytic domain,Octanoyltransferase, conserved site
AT3G27180	297	159	297	595	736	725	-1.26184	1.31e-17	2.35e-16	TRUE		(Uracil-5)-methyltransferase family,S-adenosyl-L-methionine-dependent methyltransferase
AT2G16850	148	65	180	523	492	490	-1.77365	1.32e-17	2.35e-16	TRUE	PIP2-8	Major intrinsic protein,Major intrinsic protein, conserved site,Aquaporin-like,Aquaporin transporter
AT4G28680	12	0	17	134	168	142	-3.60907	1.36e-17	2.43e-16	TRUE	TYRDC	Pyridoxal phosphate-dependent decarboxylase,Aromatic-L-amino-acid decarboxylase,Pyridoxal phosphate-dependent transferase, major region, subdomain 1,Pyridoxal phosphate-dependent transferase, subdomain 2,Pyridoxal phosphate-dependent transferase
AT5G19780	1831	977	1805	4613	3934	5114	-1.38675	1.38e-17	2.45e-16	TRUE	TUBA3	Tubulin,Alpha tubulin,Tubulin/FtsZ, GTPase domain,Tubulin/FtsZ, C-terminal,Beta tubulin, autoregulation binding site,Tubulin, conserved site,Tubulin/FtsZ, 2-layer sandwich domain,Tubulin/FtsZ, GTPase domain superfamily,Tubulin/FtsZ, C-terminal domain superfamily
AT5G53330	961	538	835	315	421	357	1.28216	1.38e-17	2.46e-16	TRUE		UBA-like superfamily,Ubiquitin-associated domain
AT4G03420	2471	1358	1769	683	868	663	1.53095	1.44e-17	2.56e-16	TRUE		Protein of unknown function DUF789
AT1G28670	342	134	315	829	865	764	-1.48129	1.55e-17	2.75e-16	TRUE	ARAB-1	GDSL lipase/esterase,GDSL lipase/esterase-like, plant,SGNH hydrolase superfamily
AT1G31830	2580	1733	2125	887	867	818	1.53491	1.55e-17	2.76e-16	TRUE		Amino acid/polyamine transporter I
AT2G22980	1056	770	1314	3097	3070	3176	-1.35699	1.58e-17	2.81e-16	TRUE	SCPL13	Peptidase S10, serine carboxypeptidase,Alpha/Beta hydrolase fold
AT1G15060	2377	1450	2163	984	1150	948	1.15811	1.59e-17	2.81e-16	TRUE		Uncharacterised conserved protein UCP031088, alpha/beta hydrolase, At1g15070,Serine aminopeptidase, S33,Alpha/Beta hydrolase fold
AT1G76570	1589	790	1327	625	619	566	1.19989	1.63e-17	2.89e-16	TRUE	LHCB7	Chlorophyll A-B binding protein, plant,Chlorophyll A-B binding protein,Chlorophyll a/b binding domain superfamily
AT2G22610	18	7	31	137	178	189	-2.91203	1.65e-17	2.93e-16	TRUE		Kinesin motor domain,Kinesin motor domain, conserved site,Malectin,P-loop containing nucleoside triphosphate hydrolase,Kinesin-like protein,Kinesin motor domain superfamily
AT1G05700	2	3	0	86	285	97	-5.22698	1.68e-17	2.96e-16	TRUE		Protein kinase domain,Leucine-rich repeat,Serine/threonine-protein kinase, active site,Protein kinase-like domain superfamily,Protein kinase, ATP binding site,Malectin-like carbohydrate-binding domain,Leucine-rich repeat domain superfamily
AT5G17850	611	482	518	144	180	151	1.98614	1.68e-17	2.97e-16	TRUE	CCX2	Sodium/calcium exchanger membrane region
AT3G21660	386	44	192	8	7	5	4.48004	1.72e-17	3.03e-16	TRUE		UBX domain,SEP domain,Ubiquitin-like domain superfamily,NSFL1 cofactor p47, SEP domain superfamily
AT1G32860	585	322	533	201	182	212	1.44303	1.74e-17	3.07e-16	TRUE		Glycoside hydrolase family 17,Glycoside hydrolase superfamily
AT1G09310	49583	19929	57262	14010	16973	14312	1.59014	1.76e-17	3.1e-16	TRUE		Protein of unknown function DUF538,At5g01610-like superfamily
AT3G23800	129	75	117	391	448	611	-1.95068	1.94e-17	3.42e-16	TRUE	SBP3	Selenium-binding protein,WD40/YVTN repeat-like-containing domain superfamily
AT1G50240	205	138	239	616	593	629	-1.45342	1.97e-17	3.47e-16	TRUE	TIO	Armadillo,Protein kinase domain,Serine/threonine-protein kinase, active site,Protein kinase-like domain superfamily,Armadillo-like helical,Armadillo-type fold,Protein kinase, ATP binding site
AT5G65380	9826	5563	7960	3432	3677	2664	1.4442	1.98e-17	3.49e-16	TRUE	DTX27	Multi antimicrobial extrusion protein
AT5G67100	194	69	203	527	634	630	-1.78861	1.99e-17	3.5e-16	TRUE	POLA	DNA-directed DNA polymerase, family B, exonuclease domain,DNA-directed DNA polymerase, family B, multifunctional domain,DNA-directed DNA polymerase, family B,Ribonuclease H-like superfamily,Zinc finger, DNA-directed DNA polymerase, family B, alpha,DNA-directed DNA polymerase, family B, conserved site,DNA polymerase, palm domain superfamily,DNA polymerase alpha catalytic subunit, N-terminal domain…
AT4G29060	3182	1400	4802	11685	15510	15165	-2.01864	2.07e-17	3.63e-16	TRUE	emb2726	Translation elongation factor EFTs/EF1B,S1 domain,UBA-like superfamily,Nucleic acid-binding, OB-fold,Translation elongation factor EFTs/EF1B, dimerisation,Translation elongation factor Ts, conserved site,RNA-binding domain, S1,Elongation factor Ts, dimerisation domain superfamily
AT5G22410	20	9	18	113	124	131	-2.7058	2.07e-17	3.63e-16	TRUE	PER60	Plant peroxidase,Haem peroxidase, plant/fungal/bacterial,Haem peroxidase,Peroxidases heam-ligand binding site,Peroxidase, active site,Secretory peroxidase
AT1G54160	132	69	161	14	25	14	2.832	2.1e-17	3.68e-16	TRUE	NFYA5	Nuclear transcription factor Y subunit A,CCAAT-binding factor, conserved site
AT4G35090	52973	27251	43559	20381	17142	17066	1.34552	2.11e-17	3.7e-16	TRUE	CAT2	Catalase haem-binding site,Catalase immune-responsive domain,Catalase core domain,Catalase, mono-functional, haem-containing,Catalase superfamily,Catalase active site,Catalase, mono-functional, haem-containing, clades 1 and 3,Catalase core domain superfamily
AT1G59700	1637	617	1471	437	532	448	1.51174	2.17e-17	3.8e-16	TRUE	GSTU16	Glutathione S-transferase, N-terminal,Glutathione S-transferase, C-terminal,Glutathione S-transferase, C-terminal-like,Thioredoxin-like superfamily,Glutathione S-transferase, C-terminal domain superfamily
AT5G03150	187	105	221	462	567	532	-1.41773	2.22e-17	3.89e-16	TRUE	JKD	Zinc finger C2H2-type,Zinc finger protein JACKDAW-like,Zinc finger C2H2 superfamily
AT5G45680	1010	514	868	1896	1938	1828	-1.0619	2.26e-17	3.96e-16	TRUE	FKBP13	FKBP-type peptidyl-prolyl cis-trans isomerase domain,Peptidyl-prolyl cis-trans isomerase, FKBP-type
AT4G39955	717	326	521	142	211	134	1.83503	2.29e-17	4e-16	TRUE		Alpha/beta hydrolase fold-1,Epoxide hydrolase-like,Alpha/Beta hydrolase fold
AT1G59990	317	114	234	674	908	883	-1.72201	2.34e-17	4.08e-16	TRUE	RH22	Helicase, C-terminal,DEAD/DEAH box helicase domain,Helicase superfamily 1/2, ATP-binding domain,RNA helicase, DEAD-box type, Q motif,P-loop containing nucleoside triphosphate hydrolase
AT1G78600	3281	1754	3245	1431	1828	1508	0.97255	2.39e-17	4.17e-16	TRUE	LZF1	B-box-type zinc finger,Zinc finger, RING/FYVE/PHD-type
AT3G07540	131	96	203	787	580	748	-2.08054	2.52e-17	4.39e-16	TRUE	FH10	Formin, FH2 domain
AT5G18600	410	120	314	1009	1280	1269	-1.9293	2.59e-17	4.5e-16	TRUE	GRXS2	Glutaredoxin,Glutaredoxin-like, plant II,Glutaredoxin subgroup,Thioredoxin-like superfamily
AT3G20500	1328	592	1271	420	547	494	1.27273	2.6e-17	4.51e-16	TRUE	PAP18	Calcineurin-like phosphoesterase domain, ApaH type,Purple acid phosphatase-like, N-terminal,Purple acid phosphatase, N-terminal,Iron/zinc purple acid phosphatase-like C-terminal domain,Metallo-dependent phosphatase-like
AT4G04020	22197	6308	13549	3760	3293	2708	2.16303	2.62e-17	4.55e-16	TRUE	PAP1	Plastid lipid-associated protein/fibrillin conserved domain
AT3G42800	8	2	7	106	91	89	-3.66694	2.62e-17	4.55e-16	TRUE
AT5G56530	187	80	232	710	635	628	-1.8258	2.63e-17	4.57e-16	TRUE		Neprosin,Neprosin activation peptide
AT3G29630	209	78	191	32	34	25	2.45776	2.66e-17	4.61e-16	TRUE	UGT79B4	UDP-glucuronosyl/UDP-glucosyltransferase
AT1G06660	23	17	25	130	148	146	-2.43995	2.66e-17	4.61e-16	TRUE	JASON
AT3G23510	114	42	82	290	451	452	-2.12456	2.7e-17	4.67e-16	TRUE		Amine oxidase,S-adenosyl-L-methionine-dependent methyltransferase,FAD/NAD(P)-binding domain superfamily
AT2G19900	2358	1238	2028	92	20	42	4.73276	2.75e-17	4.75e-16	TRUE	NADP-ME1	Malic oxidoreductase,Malic enzyme, N-terminal domain,Malic enzyme, NAD-binding,Malic enzyme, conserved site,NAD(P)-binding domain superfamily,Malic enzyme, N-terminal domain superfamily
AT3G56310	4035	2493	3987	1893	2233	1962	0.986319	2.77e-17	4.79e-16	TRUE	AGAL3	Glycoside hydrolase, family 27,Aldolase-type TIM barrel,Glycoside hydrolase superfamily,Glycoside hydrolase family 27/36, conserved site
AT2G37390	39	12	36	180	168	182	-2.40538	2.78e-17	4.79e-16	TRUE	NAKR2	Heavy metal-associated domain, HMA,SODIUM POTASSIUM ROOT DEFECTIVE 2/3,Heavy metal-associated domain superfamily
AT3G59210	2049	1168	1891	841	949	717	1.21183	2.79e-17	4.82e-16	TRUE		F-box domain,FBD domain,Leucine-rich repeat 2,Leucine-rich repeat domain superfamily,F-box-like domain superfamily
AT5G56550	187	225	160	1402	1682	1732	-2.64863	2.84e-17	4.9e-16	TRUE	OXS3
AT5G13750	2510	1515	2303	491	697	288	2.26048	2.86e-17	4.93e-16	TRUE	ZIFL1	Tetracycline resistance protein TetA/multidrug resistance protein MdtG,Major facilitator superfamily,Major facilitator superfamily domain,MFS transporter superfamily
AT2G31010	222	100	242	711	619	837	-1.77542	2.9e-17	4.99e-16	TRUE		Protein kinase domain,Serine-threonine/tyrosine-protein kinase, catalytic domain,Serine/threonine-protein kinase, active site,Protein kinase-like domain superfamily,Protein kinase, ATP binding site
AT4G12730	835	405	479	3287	2344	2802	-2.07072	2.96e-17	5.09e-16	TRUE	FLA2	FAS1 domain,Fasciclin-like arabinogalactan protein,FAS1 domain superfamily
AT4G31750	1014	564	903	399	471	391	1.16068	2.96e-17	5.09e-16	TRUE	WIN2	PPM-type phosphatase, divalent cation binding,PPM-type phosphatase domain,Protein phosphatase 2C family,PPM-type phosphatase domain superfamily
AT1G75690	2366	1064	2170	4864	4566	4663	-1.17483	3.06e-17	5.25e-16	TRUE	LQY1	Heat shock protein DnaJ, cysteine-rich domain superfamily
AT4G02420	741	487	607	121	225	125	2.15693	3.08e-17	5.29e-16	TRUE	LECRK44	Protein kinase domain,Legume lectin domain,Serine/threonine-protein kinase, active site,Protein kinase-like domain superfamily,Concanavalin A-like lectin/glucanase domain superfamily,Protein kinase, ATP binding site
AT1G19670	205	43	175	858	1973	1033	-2.97208	3.18e-17	5.46e-16	TRUE	CLH1	Chlorophyllase,Alpha/Beta hydrolase fold
AT3G21150	481	321	269	28	54	12	3.5602	3.2e-17	5.48e-16	TRUE	BBX32	B-box-type zinc finger
AT3G50270	256	77	188	752	833	647	-1.94439	3.4e-17	5.83e-16	TRUE		Transferase
AT2G42040	246	107	252	709	621	745	-1.61711	3.49e-17	5.96e-16	TRUE		WRC domain,Growth-regulating factor
AT1G04310	908	647	1006	373	338	349	1.46779	3.65e-17	6.24e-16	TRUE	ERS2	GAF domain,Signal transduction histidine kinase, dimerisation/phosphoacceptor domain,GAF-like domain superfamily,Signal transduction histidine kinase, dimerisation/phosphoacceptor domain superfamily,Histidine kinase/HSP90-like ATPase superfamily
AT5G26742	11640	6056	10525	17829	19937	18230	-0.80789	3.66e-17	6.24e-16	TRUE	RH3	Helicase, C-terminal,Zinc finger, CCHC-type,DEAD/DEAH box helicase domain,GUCT,Helicase superfamily 1/2, ATP-binding domain,P-loop containing nucleoside triphosphate hydrolase,Zinc finger, CCHC-type superfamily,RNA helicase, DEAD-box type, Q motif
AT1G22530	801	553	877	2465	2174	2838	-1.52566	3.68e-17	6.28e-16	TRUE	PATL2	Cellular retinaldehyde binding/alpha-tocopherol transport,CRAL-TRIO lipid binding domain,GOLD domain,CRAL/TRIO, N-terminal domain,CRAL/TRIO, N-terminal domain superfamily,GOLD domain superfamily,CRAL-TRIO lipid binding domain superfamily
AT1G04970	2237	1254	2014	924	1023	1070	1.05239	3.73e-17	6.36e-16	TRUE		Lipid-binding serum glycoprotein, C-terminal,Lipid-binding serum glycoprotein, N-terminal,Bactericidal permeability-increasing protein, alpha/beta domain superfamily,Lipid binding protein BPI/LBP,BPI/LBP/Plunc family
AT1G03070	292	244	197	31	25	44	3.01806	3.73e-17	6.36e-16	TRUE	LFG4	Bax inhibitor 1-related
AT2G22170	1437	784	1128	3562	3219	3101	-1.35966	3.92e-17	6.68e-16	TRUE	PLAT2	PLAT/LH2 domain,PLAT/LH2 domain superfamily
AT4G25690	2181	1608	1926	719	690	752	1.62185	3.94e-17	6.7e-16	TRUE
AT4G22270	357	157	310	66	60	91	2.03714	4.21e-17	7.15e-16	TRUE	MRB1	Protein of unknown function DUF3537
AT3G16370	20677	9741	20462	9213	9190	8441	1.06923	4.37e-17	7.42e-16	TRUE	APG	GDSL lipase/esterase,GDSL lipase/esterase-like, plant,SGNH hydrolase superfamily
AT4G13290	461	200	532	85	85	39	2.56614	4.38e-17	7.44e-16	TRUE	CYP71A19	Cytochrome P450,Cytochrome P450, E-class, group I,Cytochrome P450, conserved site,Cytochrome P450 superfamily
AT3G54400	1257	400	1191	4338	3498	4488	-1.98301	4.55e-17	7.72e-16	TRUE		Aspartic peptidase A1 family,Aspartic peptidase domain superfamily,Xylanase inhibitor, C-terminal,Xylanase inhibitor, N-terminal,Peptidase family A1 domain
AT1G20840	1074	725	968	2454	3027	2598	-1.3106	4.66e-17	7.9e-16	TRUE	MSSP1	Sugar/inositol transporter,Major facilitator, sugar transporter-like,Sugar transporter, conserved site,Major facilitator superfamily domain,MFS transporter superfamily
AT1G07640	1507	1014	1505	646	622	625	1.28901	4.74e-17	8.02e-16	TRUE	OBP2	Zinc finger, Dof-type
AT1G09460	56	52	72	262	361	290	-2.06895	4.93e-17	8.35e-16	TRUE		X8 domain
AT1G10780	52	17	28	201	209	194	-2.41797	4.94e-17	8.36e-16	TRUE		F-box domain,Leucine-rich repeat domain superfamily,F-box-like domain superfamily
AT5G54165	102	69	68	4	4	6	3.98114	4.97e-17	8.4e-16	TRUE
AT4G17870	329	175	414	831	1060	1108	-1.52927	4.98e-17	8.41e-16	TRUE	PYR1	Polyketide cyclase/dehydrase,START-like domain superfamily
AT1G62810	3339	2268	2616	869	1218	930	1.66946	5.02e-17	8.48e-16	TRUE		Copper amine oxidase,Copper amine oxidase, catalytic domain,Copper amine oxidase, N2-terminal,Copper amine oxidase, N3-terminal,Copper amine oxidase, N-terminal,Copper amine oxidase, catalytic domain superfamily
AT1G04570	236	98	293	43	27	34	2.62065	5.09e-17	8.58e-16	TRUE		Folate-biopterin transporter,MFS transporter superfamily
AT1G72700	3255	1923	3406	1413	1484	1106	1.27863	5.13e-17	8.65e-16	TRUE	ALA5	P-type ATPase,P-type ATPase, subfamily IV,P-type ATPase, A domain superfamily,P-type ATPase, phosphorylation site,P-type ATPase, transmembrane domain superfamily,P-type ATPase, cytoplasmic domain N,P-type ATPase, C-terminal,P-type ATPase, N-terminal,HAD-like superfamily
AT4G27530	68	56	91	5	3	2	4.2066	5.21e-17	8.77e-16	TRUE
AT3G28910	316	118	211	746	1033	745	-1.78544	5.31e-17	8.93e-16	TRUE	MYB30	SANT/Myb domain,Homeobox-like domain superfamily,Myb domain
AT5G22920	926	566	613	2711	2685	2815	-1.71646	5.32e-17	8.94e-16	TRUE	RZPF34	Zinc finger, RING-type,Zinc finger, CHY-type,Zinc finger, RING/FYVE/PHD-type,Zinc finger, CTCHY-type,Zinc finger, CHY-type superfamily,Zinc finger, CTCHY-type superfamily
AT2G18150	160	87	187	22	27	9	2.94907	5.33e-17	8.96e-16	TRUE	PER15	Plant peroxidase,Haem peroxidase, plant/fungal/bacterial,Haem peroxidase,Peroxidases heam-ligand binding site,Peroxidase, active site,Secretory peroxidase
AT2G29700	1415	784	1247	566	684	561	1.1143	5.83e-17	9.78e-16	TRUE	PH1	Pleckstrin homology domain,PH-like domain superfamily
AT1G80560	526	261	516	961	1164	1189	-1.17088	5.89e-17	9.88e-16	TRUE	IMDH2	Isopropylmalate dehydrogenase,Isocitrate/isopropylmalate dehydrogenase, conserved site,Isopropylmalate dehydrogenase-like domain
AT4G32250	2512	1856	2336	914	1004	913	1.46751	5.89e-17	9.88e-16	TRUE		Protein kinase domain,Serine-threonine/tyrosine-protein kinase, catalytic domain,Protein kinase-like domain superfamily
AT5G01600	8401	5489	4933	1833	1427	1334	2.22457	6.08e-17	1.02e-15	TRUE	FER1	Ferritin,Ferritin/DPS protein domain,Ferritin-like diiron domain,Ferritin-like superfamily,Ferritin-like,Ferritin, conserved site
AT3G16690	128	55	75	353	396	371	-1.9101	6.12e-17	1.02e-15	TRUE	SWEET16	SWEET sugar transporter
AT1G62030	711	303	624	220	251	224	1.37725	6.2e-17	1.04e-15	TRUE		DC1
AT2G27970	84	60	87	358	311	306	-1.84709	6.41e-17	1.07e-15	TRUE	CKS2	Cyclin-dependent kinase, regulatory subunit,Cyclin-dependent kinase, regulatory subunit superfamily
AT5G46280	89	25	102	335	448	479	-2.37528	6.48e-17	1.08e-15	TRUE	MCM3	MCM domain,AAA+ ATPase domain,DNA replication licensing factor Mcm3,Nucleic acid-binding, OB-fold,Mini-chromosome maintenance, conserved site,P-loop containing nucleoside triphosphate hydrolase,MCM N-terminal domain,Mini-chromosome maintenance protein,MCM OB domain
AT4G32830	50	18	34	176	187	217	-2.29442	6.75e-17	1.13e-15	TRUE	AUR1	Protein kinase domain,Serine/threonine-protein kinase, active site,Protein kinase-like domain superfamily,Protein kinase, ATP binding site,Aurora kinase
AT2G27550	970	492	542	185	181	133	2.1611	6.91e-17	1.15e-15	TRUE	CEN	Phosphatidylethanolamine-binding, conserved site,Phosphatidylethanolamine-binding protein,Phosphatidylethanolamine-binding protein, eukaryotic,PEBP-like superfamily
AT2G39450	3560	2154	3967	1623	1364	1362	1.32326	6.95e-17	1.16e-15	TRUE	MTP11	Cation efflux protein,Cation efflux transmembrane domain superfamily,Cation efflux protein, cytoplasmic domain,Cation efflux protein, cytoplasmic domain superfamily
AT1G52080	640	367	1046	144	214	173	2.06372	7.06e-17	1.18e-15	TRUE	AR791
AT5G63800	4098	2243	4478	1862	2088	2151	0.993813	7.14e-17	1.19e-15	TRUE	BGAL6	Glycoside hydrolase, family 35,Galactose-binding-like domain superfamily,Glycoside hydrolase superfamily,Glycoside hydrolase, family 35, conserved site,Glycoside hydrolase 35, catalytic domain
AT5G19090	873	469	933	1815	1783	1926	-1.1058	7.51e-17	1.25e-15	TRUE	HIPP33	Heavy metal-associated domain, HMA,Heavy metal-associated domain superfamily
AT5G63570	2286	1292	1934	4372	4549	4301	-1.06212	7.62e-17	1.27e-15	TRUE	GSA1	Tetrapyrrole biosynthesis, glutamate-1-semialdehyde aminotransferase,Aminotransferase class-III,Pyridoxal phosphate-dependent transferase, major region, subdomain 1,Pyridoxal phosphate-dependent transferase, subdomain 2,Pyridoxal phosphate-dependent transferase
AT3G03270	834	508	708	275	207	225	1.71172	7.87e-17	1.31e-15	TRUE		UspA,Rossmann-like alpha/beta/alpha sandwich fold,Universal stress protein A
AT5G59320	24726	12405	17857	155	26	24	6.16588	7.89e-17	1.31e-15	TRUE	LTP3	Plant lipid transfer protein/Par allergen,Bifunctional inhibitor/plant lipid transfer protein/seed storage helical domain,Bifunctional inhibitor/plant lipid transfer protein/seed storage helical domain superfamily
AT2G35770	530	386	398	86	137	76	2.33724	8.01e-17	1.33e-15	TRUE	SCPL28	Peptidase S10, serine carboxypeptidase,Serine carboxypeptidase, serine active site,Alpha/Beta hydrolase fold
AT1G71000	310	65	161	7	17	4	4.00605	8.06e-17	1.33e-15	TRUE		DnaJ domain,DnaJ domain, conserved site,DnaJ domain superfamily
AT4G37800	1421	491	775	6112	4161	4164	-2.24285	8.2e-17	1.36e-15	TRUE	XTH7	Glycoside hydrolase family 16,Glycoside hydrolase, family 16, active site,Xyloglucan endo-transglycosylase, C-terminal,Concanavalin A-like lectin/glucanase domain superfamily,Xyloglucan endotransglucosylase/hydrolase
AT5G53590	669	368	469	115	178	94	2.13027	8.31e-17	1.37e-15	TRUE		Small auxin-up RNA
AT5G10390	106	30	73	343	327	375	-2.15227	8.64e-17	1.43e-15	TRUE	HTR1	Histone H3/CENP-A,Histone H2A/H2B/H3,Histone-fold
AT5G13700	195	99	121	19	26	26	2.65522	8.86e-17	1.46e-15	TRUE	PAO1	Flavin amine oxidase,Amine oxidase,FAD/NAD(P)-binding domain superfamily
AT1G09390	32	19	74	391	296	353	-2.8193	8.98e-17	1.48e-15	TRUE		GDSL lipase/esterase,GDSL lipase/esterase-like, plant,SGNH hydrolase superfamily
AT3G54210	4636	2342	3977	8262	8169	8527	-1.00978	8.99e-17	1.48e-15	TRUE	RPL17	Ribosomal protein L17,Ribosomal protein L17 superfamily
AT1G20560	2211	1208	2466	1025	1015	1052	1.08965	9.01e-17	1.48e-15	TRUE	AAE1	AMP-dependent synthetase/ligase,AMP-binding, conserved site,AMP-binding enzyme, C-terminal domain
AT4G02940	2656	1482	2387	837	1228	846	1.35213	9.07e-17	1.49e-15	TRUE		Alpha-ketoglutarate-dependent dioxygenase AlkB-like superfamily
AT3G27830	2992	1333	2861	5272	5883	6082	-1.1065	9.12e-17	1.5e-15	TRUE	RPL12A	Ribosomal protein L7/L12,Ribosomal protein L7/L12, oligomerisation,Ribosomal protein L7/L12, C-terminal,Ribosomal protein L7/L12, C-terminal/adaptor protein ClpS-like,Ribosomal protein L7/L12, oligomerisation domain superfamily
AT4G04640	15361	6578	15087	29933	31232	30878	-1.16745	9.86e-17	1.62e-15	TRUE	ATPC1	ATP synthase, F1 complex, gamma subunit,ATP synthase, F1 complex, gamma subunit conserved site,ATP synthase, F1 complex, gamma subunit superfamily
AT1G26150	2124	1163	2317	4971	5217	4120	-1.17338	1e-16	1.65e-15	TRUE	PERK10	Protein kinase domain,Serine-threonine/tyrosine-protein kinase, catalytic domain,Serine/threonine-protein kinase, active site,Protein kinase-like domain superfamily,Protein kinase, ATP binding site,Cytochrome c1, transmembrane anchor, C-terminal
AT4G25850	150	34	169	4	7	4	4.19979	1.01e-16	1.65e-15	TRUE	ORP4B	Oxysterol-binding protein,Oxysterol-binding protein superfamily
AT3G53900	387	196	402	827	844	923	-1.22453	1.11e-16	1.82e-15	TRUE	UPP	Phosphoribosyltransferase domain,Uracil phosphoribosyl transferase,Phosphoribosyltransferase-like
AT3G11520	12	2	11	105	96	129	-3.38971	1.13e-16	1.85e-15	TRUE	CYCB1-3	Cyclin, C-terminal domain,Cyclin, N-terminal,Cyclin-like,Cyclin-like superfamily
AT2G14100	53	33	48	181	216	237	-2.00805	1.13e-16	1.85e-15	TRUE	CYP705A13	Cytochrome P450,Cytochrome P450, E-class, group I,Cytochrome P450, conserved site,Cytochrome P450 superfamily
AT3G04790	1266	543	943	2882	2793	2433	-1.3893	1.18e-16	1.94e-15	TRUE	RPI3	Ribose 5-phosphate isomerase, type A,Ribose-5-phosphate isomerase, type A, subgroup,NagB/RpiA transferase-like
AT5G10570	13	6	13	95	107	141	-3.10074	1.21e-16	1.98e-15	TRUE	BHLH61	Myc-type, basic helix-loop-helix (bHLH) domain,Helix-loop-helix DNA-binding domain superfamily
AT5G49630	91	19	65	496	649	316	-2.84844	1.21e-16	1.98e-15	TRUE	AAP6	Amino acid transporter, transmembrane domain
AT1G48350	1673	762	1696	3323	3359	3382	-1.13068	1.25e-16	2.05e-15	TRUE	RPL18	Ribosomal protein L18, bacterial-type,Ribosomal protein L18
AT1G30760	90	30	45	315	386	277	-2.34807	1.26e-16	2.06e-15	TRUE		FAD linked oxidase, N-terminal,Berberine/berberine-like,FAD-binding, type 2,FAD-binding, type 2, subdomain 1,CO dehydrogenase flavoprotein-like, FAD-binding, subdomain 2,FAD-binding, type 2-like superfamily
AT3G07255	86	103	57	2	0	0	5.59223	1.26e-16	2.06e-15	TRUE		Ethylene-responsive binding factor-associated repression,Ninja family,Jas TPL-binding domain
AT1G07320	5716	3446	5735	12262	11388	12044	-1.0652	1.28e-16	2.09e-15	TRUE	RPL4	Ribosomal protein L4/L1e,50S ribosomal protein uL4,Ribosomal protein L4 domain superfamily
AT3G28040	1296	431	1207	3999	3469	3494	-1.77145	1.3e-16	2.12e-15	TRUE		Protein kinase domain,Leucine-rich repeat,Leucine-rich repeat, typical subtype,Protein kinase-like domain superfamily,Leucine-rich repeat-containing N-terminal, plant-type,Protein kinase, ATP binding site,Leucine-rich repeat domain superfamily
AT3G01440	48	11	75	356	426	335	-2.85898	1.32e-16	2.14e-15	TRUE	PNSL3	Oxygen-evolving enhancer protein 3,PsbQ-like domain superfamily
AT1G18890	1614	1064	1393	391	637	440	1.6833	1.37e-16	2.22e-15	TRUE	CPK10	Protein kinase domain,EF-hand domain,Serine/threonine-protein kinase, active site,Protein kinase-like domain superfamily,EF-hand domain pair,Protein kinase, ATP binding site,EF-Hand 1, calcium-binding site
AT5G50740	60	16	75	270	334	374	-2.51321	1.4e-16	2.27e-15	TRUE		Heavy metal-associated domain, HMA,Heavy metal-associated domain superfamily
AT2G01520	584	258	705	2436	1713	2449	-1.93728	1.42e-16	2.3e-15	TRUE	MLP328	Bet v I/Major latex protein,START-like domain superfamily
AT2G25450	28170	13486	27939	8441	12861	8859	1.36211	1.42e-16	2.3e-15	TRUE	GSL-OH	Oxoglutarate/iron-dependent dioxygenase,Non-haem dioxygenase N-terminal domain,Isopenicillin N synthase-like
AT1G50900	109	48	75	297	317	291	-1.76609	1.45e-16	2.35e-15	TRUE	LTD	Ankyrin repeat,Ankyrin repeat-containing domain,Ankyrin repeat-containing domain superfamily
AT3G27110	1327	733	1158	547	637	551	1.07677	1.46e-16	2.37e-15	TRUE		Peptidase M48
AT1G27480	472	190	445	1038	1117	983	-1.35037	1.55e-16	2.51e-15	TRUE	LCAT1	Lecithin:cholesterol/phospholipid:diacylglycerol acyltransferase,Alpha/Beta hydrolase fold
AT1G73655	818	482	1164	2351	2808	2452	-1.44784	1.58e-16	2.55e-15	TRUE	FKBP17-3	FKBP-type peptidyl-prolyl cis-trans isomerase domain,Peptidyl-prolyl cis-trans isomerase, FKBP-type
AT5G47730	838	440	798	280	383	274	1.31893	1.58e-16	2.56e-15	TRUE		CRAL-TRIO lipid binding domain,CRAL-TRIO lipid binding domain superfamily,CRAL/TRIO, N-terminal domain,CRAL/TRIO, N-terminal domain superfamily
AT4G33360	241	168	247	590	712	644	-1.34567	1.62e-16	2.62e-15	TRUE	FLDH	NAD-dependent epimerase/dehydratase,NAD(P)-binding domain superfamily
AT5G55850	2363	1372	2345	1180	1281	1249	0.897501	1.69e-16	2.73e-15	TRUE	NOI	RIN4, pathogenic type III effector avirulence factor Avr cleavage site
AT2G39705	124	61	97	292	345	338	-1.59066	1.77e-16	2.86e-15	TRUE	RTFL8	DVL
AT5G27360	283	107	241	780	668	744	-1.64207	1.83e-16	2.95e-15	TRUE	SFP2	Sugar/inositol transporter,Major facilitator, sugar transporter-like,Sugar transporter, conserved site,Major facilitator superfamily domain,MFS transporter superfamily
AT5G22460	180	85	212	16	1	5	4.13739	1.85e-16	2.97e-15	TRUE		Serine aminopeptidase, S33,Alpha/Beta hydrolase fold
AT3G05936	218	137	261	58	75	60	1.83396	1.89e-16	3.04e-15	TRUE
AT2G21180	1061	840	824	280	271	226	2.03304	1.94e-16	3.12e-15	TRUE
AT4G20930	621	416	692	207	196	256	1.57159	2.01e-16	3.22e-15	TRUE		6-phosphogluconate dehydrogenase, NADP-binding,6-phosphogluconate dehydrogenase-like, C-terminal domain superfamily,3-hydroxyisobutyrate dehydrogenase,6-phosphogluconate dehydrogenase, domain 2,3-hydroxyisobutyrate dehydrogenase-related,3-hydroxyisobutyrate dehydrogenase, NAD-binding domain,NAD(P)-binding domain superfamily,3-hydroxyisobutyrate dehydrogenase-related, conserved site
Novel00059	299	148	263	918	727	1097	-1.76041	2.02e-16	3.25e-15	TRUE
AT2G46790	1299	663	1276	549	483	516	1.21947	2.05e-16	3.29e-15	TRUE	APRR9	Signal transduction response regulator, receiver domain,CheY-like superfamily,CCT domain
AT5G54080	3411	2957	3109	997	1043	1104	1.83275	2.1e-16	3.37e-15	TRUE	HGO	Homogentisate 1,2-dioxygenase,RmlC-like cupin domain superfamily,RmlC-like jelly roll fold
AT1G27930	3223	2125	2640	1169	1183	1117	1.41502	2.12e-16	3.39e-15	TRUE		IRX15/IRX15L/IGXM,Polysaccharide biosynthesis domain
AT4G30020	709	255	529	1601	1561	1615	-1.52825	2.14e-16	3.42e-15	TRUE	SBT2.6	Peptidase S8/S53 domain,Protease propeptides/proteinase inhibitor I9,Peptidase S8 propeptide/proteinase inhibitor I9,Fn3-like domain,Peptidase S8, subtilisin-related,Peptidase S8, subtilisin, Asp-active site,Peptidase S8, subtilisin, Ser-active site,Cucumisin-like catalytic domain,Peptidase S8/S53 domain superfamily,Peptidase S8 propeptide/proteinase inhibitor I9 superfamily
AT5G48360	424	215	398	1013	900	1100	-1.3611	2.22e-16	3.55e-15	TRUE	FH9	Formin, FH2 domain
AT2G23910	562	279	735	58	116	32	2.96641	2.23e-16	3.56e-15	TRUE		NAD(P)-binding domain,NAD(P)-binding domain superfamily
AT2G28620	23	5	50	259	318	379	-3.34279	2.23e-16	3.57e-15	TRUE		Kinesin motor domain,Kinesin motor domain, conserved site,P-loop containing nucleoside triphosphate hydrolase,Kinesin-like protein,Kinesin motor domain superfamily
AT2G26440	45	13	54	265	667	288	-3.15239	2.25e-16	3.6e-15	TRUE	PME12	Pectinesterase, catalytic,Pectinesterase inhibitor domain,Pectin lyase fold/virulence factor,Pectin lyase fold,Pectinesterase, Tyr active site,Pectinesterase, Asp active site,Invertase/pectin methylesterase inhibitor domain superfamily
AT1G26770	2567	735	1868	410	549	377	2.02122	2.32e-16	3.7e-15	TRUE	ATEXPA10	Expansin,Expansin/pollen allergen, DPBB domain,Expansin, cellulose-binding-like domain,Expansin/Lol pI,RlpA-like protein, double-psi beta-barrel domain,Expansin, cellulose-binding-like domain superfamily,RlpA-like domain superfamily
AT5G65280	946	496	808	188	346	227	1.73597	2.38e-16	3.8e-15	TRUE	GCL1	Lanthionine synthetase C-like,LanC-like protein, eukaryotic
AT1G29460	17	4	26	169	138	154	-3.03846	2.45e-16	3.91e-15	TRUE		Small auxin-up RNA
AT4G38660	255	107	169	869	649	724	-1.89084	2.51e-16	3.99e-15	TRUE		Thaumatin,Osmotin/thaumatin-like superfamily
AT4G33950	1381	604	1625	388	443	485	1.57029	2.57e-16	4.09e-15	TRUE	SRK2E	Protein kinase domain,Serine/threonine-protein kinase, active site,Protein kinase-like domain superfamily,Protein kinase, ATP binding site
AT5G49770	1	1	3	72	278	80	-5.15221	2.6e-16	4.14e-15	TRUE		Protein kinase domain,Leucine-rich repeat,Serine/threonine-protein kinase, active site,Protein kinase-like domain superfamily,Leucine-rich repeat-containing N-terminal, plant-type,Protein kinase, ATP binding site,Cytochrome c1, transmembrane anchor, C-terminal,Leucine rich repeat 4,Leucine-rich repeat domain superfamily
AT2G35950	153	82	194	24	29	12	2.77629	2.7e-16	4.29e-15	TRUE	EDA12
AT4G31830	103	56	50	0	0	2	5.40816	2.78e-16	4.41e-15	TRUE
AT4G00750	941	600	962	394	370	414	1.27474	2.88e-16	4.57e-15	TRUE		Putative S-adenosyl-L-methionine-dependent methyltransferase,S-adenosyl-L-methionine-dependent methyltransferase
AT2G47800	3710	2702	2780	744	1099	579	2.14161	2.91e-16	4.62e-15	TRUE	ABCC4	ABC transporter-like,AAA+ ATPase domain,ABC transporter type 1, transmembrane domain,ABC transporter, conserved site,P-loop containing nucleoside triphosphate hydrolase,ABC transporter type 1, transmembrane domain superfamily
AT3G15790	1033	592	1177	328	478	436	1.34472	2.99e-16	4.73e-15	TRUE	MBD11	Methyl-CpG DNA binding,DNA-binding domain superfamily
AT5G15130	24	22	30	206	245	140	-2.64098	3.1e-16	4.91e-15	TRUE	WRKY72	WRKY domain,WRKY domain superfamily
AT3G06860	4857	2751	3953	1968	2200	1925	1.11822	3.1e-16	4.91e-15	TRUE	MFP2	Crotonase superfamily,3-hydroxyacyl-CoA dehydrogenase, C-terminal,3-hydroxyacyl-CoA dehydrogenase, NAD binding,3-hydroxyacyl-CoA dehydrogenase, conserved site,6-phosphogluconate dehydrogenase-like, C-terminal domain superfamily,6-phosphogluconate dehydrogenase, domain 2,Enoyl-CoA hydratase/isomerase, conserved site,ClpP/crotonase-like domain superfamily,NAD(P)-binding domain superfamily
AT5G10150	230	101	203	519	512	543	-1.38999	3.19e-16	5.05e-15	TRUE	UFC	Protein of unknown function DUF966,Upstream of FLC
AT1G03457	82	42	85	267	250	270	-1.72129	3.2e-16	5.06e-15	TRUE		RNA recognition motif domain,RNA-binding domain superfamily,Paraneoplastic encephalomyelitis antigen
AT5G22390	655	305	462	179	184	178	1.55109	3.26e-16	5.14e-15	TRUE		The fantastic four family
AT5G62100	735	454	723	283	228	208	1.58391	3.27e-16	5.16e-15	TRUE	ATBAG2	Ubiquitin domain,Ubiquitin-like domain superfamily,BAG domain superfamily,BAG domain
AT1G23360	216	116	231	516	524	508	-1.27819	3.31e-16	5.21e-15	TRUE	MENG	UbiE/COQ5 methyltransferase,S-adenosyl-L-methionine-dependent methyltransferase,UbiE/COQ5 methyltransferase, conserved site,2-phytyl-1,4-naphtoquinone methyltransferase MenG
AT2G39270	318	228	300	94	103	90	1.75849	3.33e-16	5.25e-15	TRUE		Adenylate kinase/UMP-CMP kinase,Adenylate kinase subfamily,P-loop containing nucleoside triphosphate hydrolase,Adenylate kinase, conserved site
AT3G11930	4087	2255	3604	1829	1874	1966	0.993542	3.34e-16	5.26e-15	TRUE		Universal stress protein A,UspA,Rossmann-like alpha/beta/alpha sandwich fold
AT5G16600	378	220	352	105	110	137	1.60315	3.37e-16	5.31e-15	TRUE	MYB43	SANT/Myb domain,Homeobox-like domain superfamily,WD40/YVTN repeat-like-containing domain superfamily,Myb domain
AT1G69700	209	100	262	568	647	611	-1.51044	3.44e-16	5.41e-15	TRUE	HVA22C	TB2/DP1/HVA22-related protein
AT3G51730	7659	4667	5806	2698	2765	2581	1.37723	3.55e-16	5.58e-15	TRUE		Saposin-like type B, region 1,Saposin B type, region 2,Saposin B type domain,Saposin-like
AT3G62990	84	28	87	0	0	0	5.96713	3.55e-16	5.58e-15	TRUE
AT5G62280	150	136	308	1061	967	1080	-2.14892	3.67e-16	5.75e-15	TRUE		Protein of unknown function DUF1442
AT1G56190	3404	1917	3321	6596	6465	6008	-0.955512	3.68e-16	5.77e-15	TRUE		Phosphoglycerate kinase,Phosphoglycerate kinase, N-terminal,Phosphoglycerate kinase, conserved site,Phosphoglycerate kinase superfamily
AT5G61510	1972	1048	1703	852	969	825	1.01653	3.74e-16	5.85e-15	TRUE		GroES-like superfamily,Alcohol dehydrogenase, C-terminal,Alcohol dehydrogenase, N-terminal,Polyketide synthase, enoylreductase domain,NAD(P)-binding domain superfamily
AT4G02540	461	281	506	1072	1039	1079	-1.16244	3.74e-16	5.86e-15	TRUE		DC1,Zinc finger, RING/FYVE/PHD-type,Zinc finger, PHD-finger
AT3G03130	19	4	41	257	227	271	-3.29319	3.88e-16	6.07e-15	TRUE
AT5G45930	478	168	585	1623	1682	2073	-1.98691	3.91e-16	6.12e-15	TRUE	CHLI2	Magnesium chelatase ChlI domain,AAA+ ATPase domain,Magnesium chelatase, ATPase subunit I,P-loop containing nucleoside triphosphate hydrolase
AT3G11110	85	26	81	321	332	262	-2.08368	3.94e-16	6.15e-15	TRUE	ATL66	Zinc finger, RING-type,Zinc finger, RING/FYVE/PHD-type
AT4G26940	1838	943	1729	878	917	850	0.937734	3.95e-16	6.16e-15	TRUE	B3GALT4	Glycosyl transferase, family 31,Domain of unknown function DUF4094
AT4G23600	2035	442	1509	220	291	237	2.4172	3.97e-16	6.2e-15	TRUE	CORI3	Aminotransferase, class I/classII,Tyrosine/nicotianamine aminotransferase,Pyridoxal phosphate-dependent transferase, major region, subdomain 1,Pyridoxal phosphate-dependent transferase, subdomain 2,Pyridoxal phosphate-dependent transferase
AT2G02870	1687	989	1407	589	764	637	1.23593	3.98e-16	6.21e-15	TRUE	SKIP11	Kelch repeat type 1,Kelch-type beta propeller
AT3G21790	2018	1224	1749	782	940	868	1.14804	4.06e-16	6.32e-15	TRUE	UGT71B7	UDP-glucuronosyl/UDP-glucosyltransferase,UDP-glycosyltransferase family, conserved site
AT4G15690	54	19	39	161	235	238	-2.28357	4.1e-16	6.38e-15	TRUE	GRXS5	Glutaredoxin,Glutaredoxin-like, plant II,Glutaredoxin subgroup,Thioredoxin-like superfamily
AT5G11250	134	105	188	510	702	500	-1.7649	4.12e-16	6.41e-15	TRUE		Toll/interleukin-1 receptor homology (TIR) domain,NB-ARC,Leucine-rich repeat 3,P-loop containing nucleoside triphosphate hydrolase,Leucine-rich repeat domain superfamily,Toll/interleukin-1 receptor homology (TIR) domain superfamily,Winged helix-like DNA-binding domain superfamily,Winged helix DNA-binding domain superfamily
AT3G23600	4578	2304	4252	1825	2421	1901	1.02795	4.15e-16	6.45e-15	TRUE		Dienelactone hydrolase,Alpha/Beta hydrolase fold
AT4G05200	13	10	24	148	221	115	-3.02667	4.18e-16	6.5e-15	TRUE	CRK25	Protein kinase domain,Serine-threonine/tyrosine-protein kinase, catalytic domain,Gnk2-homologous domain,Serine/threonine-protein kinase, active site,Protein kinase-like domain superfamily,Protein kinase, ATP binding site,Cytochrome c1, transmembrane anchor, C-terminal
AT1G60060	10	7	11	117	90	106	-3.13515	4.3e-16	6.67e-15	TRUE		Transcription factor MYC/MYB N-terminal
AT3G14595	5580	4738	4780	1634	1390	1626	1.93019	4.4e-16	6.82e-15	TRUE
AT1G09090	18	10	20	154	154	101	-2.80131	4.42e-16	6.85e-15	TRUE	RBOHB	Cytochrome b245, heavy chain,EF-hand domain,EF-hand domain pair,FAD-binding 8,Ferric reductase transmembrane component-like domain,NADPH oxidase Respiratory burst,Ferredoxin reductase-type FAD-binding domain,Riboflavin synthase-like beta-barrel,Respiratory burst oxidase homologue protein B,Ferric reductase, NAD binding domain
AT5G15260	1039	620	906	419	431	374	1.25894	4.45e-16	6.89e-15	TRUE		Ribosomal protein L34Ae
AT3G55500	3698	2976	3438	28	20	111	5.23477	4.61e-16	7.14e-15	TRUE	EXPA16	Expansin,Expansin/pollen allergen, DPBB domain,Expansin, cellulose-binding-like domain,Expansin/Lol pI,RlpA-like protein, double-psi beta-barrel domain,Expansin, cellulose-binding-like domain superfamily,RlpA-like domain superfamily
AT1G60600	569	200	524	1393	1466	1300	-1.54549	4.67e-16	7.23e-15	TRUE	ABC4	UbiA prenyltransferase family,2-carboxy-1,4-naphthoquinone phytyltransferase,UbiA prenyltransferase domain containing protein 1
AT5G46330	281	172	288	737	710	911	-1.46639	4.68e-16	7.23e-15	TRUE	FLS2	Protein kinase domain,Leucine-rich repeat,Leucine-rich repeat, typical subtype,Serine/threonine-protein kinase, active site,Protein kinase-like domain superfamily,Leucine-rich repeat-containing N-terminal, plant-type,Leucine-rich repeat domain superfamily
AT5G58710	998	489	989	1803	2170	1758	-1.03917	4.98e-16	7.7e-15	TRUE	CYP20-1	Cyclophilin-type peptidyl-prolyl cis-trans isomerase domain,Cyclophilin-type peptidyl-prolyl cis-trans isomerase, conserved site,Cyclophilin-type peptidyl-prolyl cis-trans isomerase,Cyclophilin-like domain superfamily
AT3G09580	231	116	142	634	627	609	-1.71897	5.45e-16	8.41e-15	TRUE		Amine oxidase,FAD/NAD(P)-binding domain superfamily
AT1G01080	629	229	696	1668	1834	1908	-1.66242	5.57e-16	8.59e-15	TRUE		RNA recognition motif domain,RNA-binding domain superfamily
AT2G44970	2181	1544	1906	779	884	781	1.4261	5.65e-16	8.71e-15	TRUE		Alpha/Beta hydrolase fold
AT5G67270	49	18	44	153	229	219	-2.22484	5.66e-16	8.72e-15	TRUE	EB1C	Calponin homology domain,EB1, C-terminal,Microtubule-associated protein RP/EB,EB1, C-terminal domain superfamily,Calponin-like domain superfamily
AT3G56970	28	8	8	193	151	169	-3.21556	5.67e-16	8.73e-15	TRUE	ORG2	Myc-type, basic helix-loop-helix (bHLH) domain,Achaete-scute transcription factor-related,Helix-loop-helix DNA-binding domain superfamily
AT3G54440	3689	2219	4200	1893	2110	1908	0.954237	5.72e-16	8.8e-15	TRUE		Beta galactosidase small chain/ domain 5,Glycoside hydrolase, family 2,Glycoside hydrolase, family 2, immunoglobulin-like beta-sandwich,Glycoside hydrolase family 2, catalytic domain,Glycosyl hydrolases family 2, sugar binding domain,Galactose-binding-like domain superfamily,Galactose mutarotase-like domain superfamily,Immunoglobulin-like fold,Glycoside hydrolase-type carbohydrate-binding,Glycosi…
AT5G65700	1835	963	1750	3800	3742	3218	-1.06381	5.76e-16	8.86e-15	TRUE	BAM1	Protein kinase domain,Leucine-rich repeat,Leucine-rich repeat, typical subtype,Serine/threonine-protein kinase, active site,Protein kinase-like domain superfamily,Leucine-rich repeat-containing N-terminal, plant-type,Leucine rich repeat 4,Leucine-rich repeat domain superfamily
AT1G35250	209	97	222	43	49	28	2.23536	5.81e-16	8.93e-15	TRUE	ALT2	Thioesterase domain,HotDog domain superfamily,Acyl-CoA thioester hydrolase YbgC/YbaW family
AT2G18540	351	345	212	28	7	28	3.8319	5.87e-16	9.01e-15	TRUE		Cupin 1,RmlC-like cupin domain superfamily,RmlC-like jelly roll fold
AT3G54950	792	548	712	250	323	242	1.54525	6.09e-16	9.34e-15	TRUE	PLP7	Patatin-like phospholipase domain,Acyl transferase/acyl hydrolase/lysophospholipase
AT1G01240	1626	1003	1877	680	862	813	1.11944	6.13e-16	9.4e-15	TRUE
AT4G02790	681	328	703	1261	1382	1368	-1.06359	6.47e-16	9.91e-15	TRUE	DGP3	GTP binding domain,GTP-binding protein, ribosome biogenesis,GTP-binding protein, orthogonal bundle domain superfamily,P-loop containing nucleoside triphosphate hydrolase,Circularly permuted (CP)-type guanine nucleotide-binding (G) domain
AT4G12400	1182	486	1002	325	375	242	1.63017	6.47e-16	9.91e-15	TRUE	HOP3	Tetratricopeptide repeat 1,Heat shock chaperonin-binding,Tetratricopeptide-like helical domain superfamily,Tetratricopeptide repeat-containing domain,Tetratricopeptide repeat,Mitochondrial outer membrane translocase complex, Tom20 domain superfamily
AT2G02120	318	308	377	75	66	34	2.68033	6.91e-16	1.06e-14	TRUE	PDF2.1	Knottin, scorpion toxin-like,Defensin, plant,Knottin, scorpion toxin-like superfamily
AT5G03390	8	6	4	96	105	77	-3.49343	7.23e-16	1.11e-14	TRUE		Domain unknown function DUF295
AT1G50460	232	168	226	636	666	709	-1.45062	7.28e-16	1.11e-14	TRUE	HKL1	Hexokinase,Hexokinase, N-terminal,Hexokinase, C-terminal
AT4G13500	474	164	487	1402	1578	1185	-1.74588	7.36e-16	1.12e-14	TRUE
AT1G53940	14	2	6	104	98	152	-3.61355	7.6e-16	1.16e-14	TRUE	GLIP2	GDSL lipase/esterase,Lipase, GDSL, active site,GDSL lipase/esterase-like, plant,SGNH hydrolase superfamily
AT2G42975	968	547	818	380	359	324	1.31511	7.8e-16	1.19e-14	TRUE
AT2G44380	64	31	46	219	352	212	-2.22475	7.86e-16	1.2e-14	TRUE		DC1
AT3G06810	3154	1847	2989	1541	1763	1641	0.883721	7.93e-16	1.21e-14	TRUE	IBR3	Aminoglycoside phosphotransferase,Acyl-CoA oxidase/dehydrogenase, central domain,Acyl-CoA dehydrogenase/oxidase C-terminal,Acyl-CoA dehydrogenase/oxidase, N-terminal and middle domain superfamily,Protein kinase-like domain superfamily,Acyl-CoA dehydrogenase/oxidase, N-terminal,Acyl-CoA dehydrogenase-like, C-terminal,Acyl-CoA dehydrogenase/oxidase, N-terminal domain superfamily
AT1G54290	927	539	746	313	360	274	1.41595	8.02e-16	1.22e-14	TRUE		SUI1 domain,Eukaryotic translation initiation factor SUI1,SUI1 domain superfamily
AT2G41720	432	189	403	861	898	858	-1.19261	8.03e-16	1.22e-14	TRUE	EMB2654	Pentatricopeptide repeat,Tetratricopeptide-like helical domain superfamily
AT2G02950	187	101	282	628	834	898	-1.86475	8.07e-16	1.23e-14	TRUE	PKS1
AT2G34060	88	47	65	286	350	240	-1.90212	8.32e-16	1.26e-14	TRUE	PER19	Plant peroxidase,Haem peroxidase, plant/fungal/bacterial,Haem peroxidase,Peroxidases heam-ligand binding site,Peroxidase, active site,Secretory peroxidase
AT1G29280	322	218	317	741	938	777	-1.29443	8.32e-16	1.26e-14	TRUE	WRKY65	WRKY domain,WRKY domain superfamily
AT1G56650	645	99	418	37	45	29	3.24717	8.67e-16	1.31e-14	TRUE	MYB75	SANT/Myb domain,Homeobox-like domain superfamily,Myb domain
AT2G23450	2170	1347	1733	786	869	761	1.32613	8.99e-16	1.36e-14	TRUE	WAKL14	Protein kinase domain,Serine/threonine-protein kinase, active site,Protein kinase-like domain superfamily,Protein kinase, ATP binding site,Cytochrome c1, transmembrane anchor, C-terminal
AT5G16400	1887	986	1939	3645	3524	3503	-0.978739	9.06e-16	1.37e-14	TRUE	TRXF2	Thioredoxin,Thioredoxin domain,Thioredoxin, conserved site,Thioredoxin-like superfamily
AT1G53520	425	188	436	1055	947	1053	-1.38652	9.09e-16	1.37e-14	TRUE	FAP3	Chalcone isomerase,Chalcone isomerase, 3-layer sandwich,Chalcone isomerase, orthogonal bundle domain superfamily,Chalcone isomerase superfamily
AT5G16450	721	352	638	282	297	269	1.17414	9.29e-16	1.4e-14	TRUE		Ribonuclease E inhibitor RraA/RraA-like protein,Regulator of ribonuclease activity A,Ribonuclease E inhibitor RraA/RraA-like superfamily
AT3G59050	1355	885	1061	425	467	467	1.49144	9.32e-16	1.41e-14	TRUE	PAO3	Flavin amine oxidase,Amine oxidase,FAD/NAD(P)-binding domain superfamily
AT1G66830	130	64	141	23	13	13	2.80469	9.35e-16	1.41e-14	TRUE		Protein kinase domain,Serine-threonine/tyrosine-protein kinase, catalytic domain,Leucine-rich repeat,Protein kinase-like domain superfamily,Leucine-rich repeat-containing N-terminal, plant-type,Leucine-rich repeat domain superfamily
AT5G58480	217	121	219	489	527	469	-1.22558	9.71e-16	1.47e-14	TRUE		Glycoside hydrolase family 17,X8 domain,Glycoside hydrolase superfamily
AT5G66770	234	116	220	544	549	487	-1.29165	9.82e-16	1.48e-14	TRUE	SCL4	Transcription factor GRAS,WD40/YVTN repeat-like-containing domain superfamily
AT5G53490	1721	766	1786	3400	3631	3960	-1.21125	9.91e-16	1.49e-14	TRUE		Pentapeptide repeat
AT1G56560	880	465	824	358	441	384	1.0496	1e-15	1.51e-14	TRUE	INVA	Six-hairpin glycosidase-like,Glycosyl hydrolase family 100
AT1G23790	15	5	12	95	99	130	-3.03242	1.03e-15	1.55e-14	TRUE		Protein of unknown function DUF936, plant
AT5G03080	1076	792	1022	395	441	408	1.43557	1.08e-15	1.62e-14	TRUE	LPPG	Phosphatidic acid phosphatase type 2/haloperoxidase,Phosphatidic acid phosphatase type 2/haloperoxidase superfamily
AT4G37490	24	4	28	161	149	196	-2.94099	1.09e-15	1.64e-14	TRUE	CYCB1-1	Cyclin, C-terminal domain,Cyclin, N-terminal,Cyclin-like,Cyclin-like superfamily
AT4G15390	110	111	189	688	617	732	-2.0476	1.1e-15	1.65e-14	TRUE		Transferase
AT3G10690	838	347	713	1445	1774	1698	-1.21292	1.11e-15	1.66e-14	TRUE	GYRA	DNA topoisomerase, type IIA, subunit A/C-terminal,DNA gyrase, subunit A,DNA gyrase/topoisomerase IV, subunit A, C-terminal repeat,Type IIA DNA topoisomerase subunit A, alpha-helical domain superfamily,DNA topoisomerase, type IIA, subunit A/ C-terminal, alpha-beta,DNA topoisomerase, type IIA-like domain superfamily,Arginine repressor-like, C-terminal,DNA gyrase/topoisomerase IV, subunit A, C-termi…
AT5G11450	1434	586	1188	2597	2845	2602	-1.17115	1.13e-15	1.69e-14	TRUE		PsbP family,Mog1/PsbP, alpha/beta/alpha sandwich
AT4G23400	1027	762	1010	5361	3213	5447	-2.06254	1.18e-15	1.77e-14	TRUE	PIP1-5	Major intrinsic protein,Major intrinsic protein, conserved site,Aquaporin-like,Aquaporin transporter
AT3G18730	34	16	29	139	144	181	-2.31928	1.19e-15	1.78e-14	TRUE	TSK	Leucine-rich repeat,Tetratricopeptide-like helical domain superfamily,Tetratricopeptide repeat,Leucine-rich repeat domain superfamily
AT3G15630	72	74	67	386	557	390	-2.29681	1.21e-15	1.81e-14	TRUE
AT5G51760	81	57	67	0	0	5	4.76319	1.22e-15	1.82e-14	TRUE	AHG1	PPM-type phosphatase, divalent cation binding,PPM-type phosphatase domain,Protein phosphatase 2C family,PPM-type phosphatase domain superfamily
AT1G67110	68	49	55	284	249	309	-2.03263	1.24e-15	1.85e-14	TRUE	CYP735A2	Cytochrome P450,Cytochrome P450, E-class, group I,Cytochrome P450 superfamily
AT5G27520	1138	782	930	344	416	297	1.64621	1.27e-15	1.9e-14	TRUE	PNC2	Mitochondrial substrate/solute carrier,Mitochondrial carrier domain superfamily
AT5G06290	3370	1586	2995	6157	6087	5664	-1.00626	1.34e-15	2e-14	TRUE	2-Cys Prx B	Alkyl hydroperoxide reductase subunit C/ Thiol specific antioxidant,Thioredoxin domain,Peroxiredoxin, C-terminal,Peroxiredoxin, AhpC-type,Thioredoxin-like superfamily
AT3G06730	389	174	352	762	817	917	-1.28045	1.35e-15	2.01e-14	TRUE	CITRX	Thioredoxin,Thioredoxin domain,Thioredoxin-like superfamily
AT1G04120	5877	3130	5161	2812	3131	2720	0.890666	1.37e-15	2.04e-14	TRUE	ABCC5	ABC transporter-like,AAA+ ATPase domain,ABC transporter type 1, transmembrane domain,ABC transporter, conserved site,P-loop containing nucleoside triphosphate hydrolase,ABC transporter type 1, transmembrane domain superfamily
AT3G54880	208	135	211	466	630	561	-1.36323	1.42e-15	2.12e-14	TRUE		Domain of unknown function DUF4050
AT1G60390	65	47	69	217	248	254	-1.75829	1.44e-15	2.15e-14	TRUE	PGL2	BURP domain
AT5G40390	6623	5303	5052	1728	1995	1341	1.98056	1.47e-15	2.19e-14	TRUE	RFS5	Glycosyl hydrolases 36,Aldolase-type TIM barrel,Glycoside hydrolase superfamily
AT5G47860	1780	993	1676	615	746	840	1.19446	1.47e-15	2.19e-14	TRUE		Protein of unknown function DUF1350,Alpha/Beta hydrolase fold
AT4G29800	443	362	327	99	89	78	2.29584	1.53e-15	2.28e-14	TRUE	PLP8	Patatin-like phospholipase domain,Acyl transferase/acyl hydrolase/lysophospholipase
AT1G29195	174	81	133	28	27	15	2.55313	1.55e-15	2.3e-14	TRUE		Protein of unknown function DUF4228, plant
AT1G54120	355	313	292	76	69	79	2.30959	1.57e-15	2.33e-14	TRUE
AT1G18100	77	51	80	7	8	4	3.42351	1.57e-15	2.33e-14	TRUE	MFT	Phosphatidylethanolamine-binding, conserved site,Phosphatidylethanolamine-binding protein,Phosphatidylethanolamine-binding protein, eukaryotic,PEBP-like superfamily
AT4G13410	5	0	4	76	231	81	-4.60493	1.57e-15	2.33e-14	TRUE	CSLA15	Glycosyltransferase 2-like,Nucleotide-diphospho-sugar transferases
AT5G54270	77181	40490	82203	175094	152826	184309	-1.18976	1.6e-15	2.37e-14	TRUE	LHCB3	Chlorophyll A-B binding protein, plant,Chlorophyll A-B binding protein,Chlorophyll a/b binding domain superfamily
AT3G21230	380	188	322	94	136	98	1.6005	1.65e-15	2.44e-14	TRUE	4CL4	AMP-dependent synthetase/ligase,AMP-binding, conserved site,AMP-binding enzyme, C-terminal domain
AT2G20180	377	215	403	749	833	864	-1.11102	1.65e-15	2.45e-14	TRUE	PIF1	Myc-type, basic helix-loop-helix (bHLH) domain,Helix-loop-helix DNA-binding domain superfamily
AT3G05345	945	447	918	338	416	404	1.15022	1.68e-15	2.48e-14	TRUE		DnaJ domain,DnaJ domain superfamily
AT3G52500	1406	768	1422	3102	2740	2939	-1.10992	1.72e-15	2.54e-14	TRUE		Aspartic peptidase A1 family,Aspartic peptidase, active site,Aspartic peptidase domain superfamily,Xylanase inhibitor, C-terminal,Xylanase inhibitor, N-terminal,Peptidase family A1 domain,Pepsin-like domain, plant
AT5G01300	679	390	445	3	2	16	5.25569	1.83e-15	2.7e-14	TRUE		YbhB/YbcL,Phosphatidylethanolamine-binding protein,PEBP-like superfamily
AT5G65360	880	375	828	1663	1811	2005	-1.24032	1.84e-15	2.71e-14	TRUE	HTR1	Histone H3/CENP-A,Histone H2A/H2B/H3,Histone-fold
AT4G12300	1071	514	918	365	468	343	1.25358	1.89e-15	2.78e-14	TRUE	CYP706A4	Cytochrome P450,Cytochrome P450, E-class, group I,Cytochrome P450, conserved site,Cytochrome P450 superfamily
AT1G12050	2434	1236	2301	1110	1354	1174	0.885192	1.89e-15	2.79e-14	TRUE	FAH	Fumarylacetoacetase,Fumarylacetoacetase-like, C-terminal,Fumarylacetoacetase, N-terminal,Fumarylacetoacetase, N-terminal domain superfamily,Fumarylacetoacetase-like, C-terminal domain superfamily
AT5G28510	3009	956	2475	4	43	9	5.57166	1.89e-15	2.79e-14	TRUE	BGLU24	Glycoside hydrolase family 1,Glycoside hydrolase superfamily,Glycosyl hydrolases family 1, N-terminal conserved site
AT2G23840	1977	973	2127	805	1007	848	1.08657	1.98e-15	2.91e-14	TRUE		HNH nuclease,HNH endonuclease 5
AT1G32990	2575	1161	2711	5433	5270	5772	-1.20407	2.01e-15	2.96e-14	TRUE	RPL11	Ribosomal protein L11/L12,Ribosomal protein L11, bacterial-type,Ribosomal protein L11, C-terminal,Ribosomal protein L11, N-terminal,Ribosomal protein L11, conserved site,Ribosomal protein L11, C-terminal domain superfamily,Ribosomal protein L11/L12, N-terminal domain superfamily
AT1G66100	116	82	120	506	941	435	-2.27053	2.08e-15	3.05e-14	TRUE		Thionin,Thionin-like superfamily
AT5G11060	1826	953	2017	743	945	867	1.06977	2.14e-15	3.13e-14	TRUE	KNAT4	Homeobox domain,ELK domain,KNOX1,KNOX2,Homeobox KN domain,Homeobox-like domain superfamily
AT5G65440	619	312	736	1352	1515	1400	-1.19163	2.14e-15	3.13e-14	TRUE		C2 domain superfamily
AT5G39610	969	698	870	178	348	243	1.93557	2.15e-15	3.15e-14	TRUE	NAC92	NAC domain,NAC domain superfamily
AT1G78450	18	25	23	183	336	182	-2.96765	2.17e-15	3.19e-14	TRUE		SOUL haem-binding protein,Regulatory factor, effector binding domain superfamily
AT3G61630	1265	997	768	247	221	248	2.29687	2.19e-15	3.21e-14	TRUE	CRF6	AP2/ERF domain,DNA-binding domain superfamily,AP2/ERF domain superfamily
AT5G47330	324	134	364	46	88	54	2.2154	2.21e-15	3.23e-14	TRUE		Palmitoyl protein thioesterase,Alpha/Beta hydrolase fold
AT3G12150	225	154	183	601	659	628	-1.50752	2.21e-15	3.23e-14	TRUE		Abhydrolase domain containing 18,Alpha/Beta hydrolase fold
AT4G19670	1510	710	1397	642	628	636	1.07575	2.21e-15	3.24e-14	TRUE		Zinc finger, RING-type,IBR domain,Ribonuclease H-like superfamily,Zinc finger, RING/FYVE/PHD-type,Zinc finger, RING-type, conserved site,Zinc finger, C3HC4 RING-type,E3 ubiquitin ligase RBR family,Ribonuclease H superfamily
AT3G18620	439	219	338	131	139	116	1.53049	2.3e-15	3.36e-14	TRUE	PAT11	Palmitoyltransferase, DHHC domain
AT3G45410	97	78	127	379	459	342	-1.72593	2.47e-15	3.6e-14	TRUE	LECRK13	Protein kinase domain,Legume lectin domain,Serine/threonine-protein kinase, active site,Protein kinase-like domain superfamily,Concanavalin A-like lectin/glucanase domain superfamily,Protein kinase, ATP binding site
AT3G05890	780	626	653	228	185	200	1.96245	2.51e-15	3.66e-14	TRUE	RCI2B	Proteolipid membrane potential modulator
AT1G04960	678	415	697	297	338	309	1.1103	2.55e-15	3.72e-14	TRUE		Domain of unknown function DUF1664
AT3G05400	442	205	470	131	97	127	1.76635	2.58e-15	3.76e-14	TRUE	SUGTL5	Major facilitator, sugar transporter-like,Sugar transporter, conserved site,Major facilitator superfamily domain,Cyclic nucleotide-regulated ion channel, N-terminal,MFS transporter superfamily,Sugar/inositol transporter
AT5G61000	84	27	63	263	268	381	-2.20122	2.71e-15	3.94e-14	TRUE	RPA1D	OB-fold nucleic acid binding domain, AA-tRNA synthetase-type,Replication factor A protein 1,Replication factor-A protein 1, N-terminal,Nucleic acid-binding, OB-fold,Replication factor A, C-terminal,Replication protein A, OB domain
AT1G69252	6282	5367	5483	1878	1525	1922	1.91407	2.76e-15	4.01e-14	TRUE
AT3G44890	1541	666	1814	3786	3984	4590	-1.47467	2.77e-15	4.02e-14	TRUE	RPL9	Ribosomal protein L9,Ribosomal protein L9/RNase H1, N-terminal,Ribosomal protein L9, C-terminal,Ribosomal protein L9, N-terminal,Ribosomal protein L9, bacteria/chloroplast,Ribosomal protein L9, C-terminal domain superfamily,Ribosomal protein L9, N-terminal domain superfamily
AT1G75820	1146	704	1194	2136	2491	2119	-0.948297	2.79e-15	4.05e-14	TRUE	CLV1	Protein kinase domain,Serine-threonine/tyrosine-protein kinase, catalytic domain,Leucine-rich repeat,Leucine-rich repeat, typical subtype,Serine/threonine-protein kinase, active site,Protein kinase-like domain superfamily,Leucine-rich repeat-containing N-terminal, plant-type,Leucine-rich repeat domain superfamily
AT3G26610	2	2	7	64	95	86	-3.91097	2.82e-15	4.1e-14	TRUE		Glycoside hydrolase, family 28,Parallel beta-helix repeat,Pectin lyase fold/virulence factor,Pectin lyase fold
AT3G07090	1950	726	1361	508	546	422	1.57343	2.85e-15	4.14e-14	TRUE		PPPDE putative peptidase domain
AT2G36430	368	205	323	790	878	705	-1.20638	3.07e-15	4.45e-14	TRUE		Protein of unknown function DUF247, plant
AT1G35140	120	134	69	966	1035	1119	-2.80337	3.11e-15	4.51e-14	TRUE	EXL1	Protein EXORDIUM-like
AT2G28970	1	0	0	58	88	60	-5.43359	3.12e-15	4.52e-14	TRUE		Protein kinase domain,Leucine-rich repeat,Serine/threonine-protein kinase, active site,Protein kinase-like domain superfamily,Protein kinase, ATP binding site,Malectin-like carbohydrate-binding domain,Leucine-rich repeat domain superfamily
AT4G37110	125	42	153	416	529	620	-2.12561	3.25e-15	4.7e-14	TRUE		Zinc finger, RING-type,Zinc-finger domain of monoamine-oxidase A repressor R1,Zinc finger, RING/FYVE/PHD-type
AT1G16010	1762	998	1483	735	794	661	1.14346	3.28e-15	4.75e-14	TRUE	MRS2-1
AT4G26670	989	509	1049	1977	1927	1949	-1.03266	3.31e-15	4.78e-14	TRUE	TIM22-2	Mitochondrial inner membrane translocase subunit Tim17/Tim22/Tim23/peroxisomal protein PMP24
AT5G17450	261	128	213	63	43	56	2.01678	3.4e-15	4.91e-14	TRUE	HIPP21	Heavy metal-associated domain, HMA,Heavy metal-associated domain superfamily
AT4G10590	1535	704	1576	604	700	569	1.16988	3.45e-15	4.97e-14	TRUE	UBP9	Peptidase C19, ubiquitin carboxyl-terminal hydrolase,Peptidase C19, ubiquitin-specific peptidase, DUSP domain,Ubiquitin specific protease, conserved site,Ubiquitin carboxyl-terminal hydrolase USP4,Ubiquitin specific protease domain,DUSP-like superfamily
AT3G56000	53	18	38	188	212	161	-2.15787	3.46e-15	4.98e-14	TRUE	CSLA14	Nucleotide-diphospho-sugar transferases
AT5G52840	1265	647	1186	2129	2203	2120	-0.883567	3.51e-15	5.06e-14	TRUE		ETC complex I subunit
AT3G57860	43	34	68	270	222	251	-2.12128	3.65e-15	5.25e-14	TRUE	GIG1	POLYCHOME/GIGAS CELL1
AT2G12190	193	109	186	53	54	51	1.78123	3.67e-15	5.28e-14	TRUE		Cytochrome P450,Cytochrome P450, E-class, group I,Cytochrome P450, conserved site,Cytochrome P450 superfamily
AT3G05880	9653	7771	7214	2736	2013	2150	2.05416	3.83e-15	5.51e-14	TRUE	RCI2A	Proteolipid membrane potential modulator
AT5G20190	5450	1999	4568	1571	1911	1572	1.36788	3.87e-15	5.57e-14	TRUE		Tetratricopeptide-like helical domain superfamily,Tetratricopeptide repeat-containing domain
AT3G07990	61	25	51	174	210	189	-1.86604	3.88e-15	5.57e-14	TRUE	SCPL27	Peptidase S10, serine carboxypeptidase,Serine carboxypeptidase, serine active site,Alpha/Beta hydrolase fold,Serine carboxypeptidases, histidine active site
AT5G67140	316	196	280	79	115	92	1.65719	3.95e-15	5.67e-14	TRUE		F-box domain,Leucine-rich repeat, cysteine-containing subtype,Leucine-rich repeat domain superfamily,F-box-like domain superfamily
AT1G69640	2368	1365	1966	985	1058	893	1.15012	4e-15	5.74e-14	TRUE	SBH1	Fatty acid hydroxylase
AT3G14930	3161	1564	3587	6747	6634	7313	-1.15859	4.02e-15	5.76e-14	TRUE	HEME1	Uroporphyrinogen decarboxylase (URO-D),Uroporphyrinogen decarboxylase HemE
AT2G33793	11	4	14	80	106	107	-3.02056	4.1e-15	5.88e-14	TRUE
AT3G50910	1497	971	1105	396	539	396	1.6398	4.3e-15	6.16e-14	TRUE
AT1G53390	618	338	675	1174	1527	1235	-1.08671	4.43e-15	6.34e-14	TRUE	ABCG24	ABC transporter-like,AAA+ ATPase domain,ABC-2 type transporter,ABC transporter, conserved site,P-loop containing nucleoside triphosphate hydrolase
AT5G17050	1779	846	1277	465	569	341	1.66401	4.52e-15	6.46e-14	TRUE	UGT78D2	UDP-glucuronosyl/UDP-glucosyltransferase,UDP-glycosyltransferase family, conserved site
AT3G22880	55	21	66	261	208	276	-2.20571	4.55e-15	6.5e-14	TRUE	DMC1	AAA+ ATPase domain,DNA repair Rad51/transcription factor NusA, alpha-helical,Meiotic recombinase Dmc1,DNA recombination and repair protein Rad51-like, C-terminal,DNA recombination and repair protein, RecA-like,DNA recombination and repair protein RecA, monomer-monomer interface,DNA recombination and repair protein RecA-like, ATP-binding domain,P-loop containing nucleoside triphosphate hydrolase,R…
AT2G42110	2	0	3	66	67	69	-4.49116	4.57e-15	6.53e-14	TRUE
AT2G29290	1402	971	1544	3031	3323	3270	-1.0807	4.58e-15	6.54e-14	TRUE		Short-chain dehydrogenase/reductase SDR,Short-chain dehydrogenase/reductase, conserved site,NAD(P)-binding domain superfamily
AT1G11860	10755	4458	10930	23373	23714	21343	-1.24667	4.71e-15	6.72e-14	TRUE		Aminomethyltransferase, folate-binding domain,Glycine cleavage system T protein,Glycine cleavage T-protein, C-terminal barrel domain,Aminomethyltransferase-like,Glycine cleavage T-protein/YgfZ, C-terminal
AT2G35760	489	309	408	127	160	92	1.85689	4.72e-15	6.73e-14	TRUE		Casparian strip membrane protein,Domain of unknown function DUF588
AT5G47060	996	391	894	311	297	242	1.53824	4.76e-15	6.78e-14	TRUE		Zf-FLZ domain
AT1G13260	1074	930	927	3680	5031	4115	-1.81616	4.94e-15	7.03e-14	TRUE	RAV1	AP2/ERF domain,B3 DNA binding domain,DNA-binding pseudobarrel domain superfamily,DNA-binding domain superfamily,AP2/ERF domain superfamily
AT3G61900	193	90	126	29	23	30	2.41614	4.97e-15	7.07e-14	TRUE		Small auxin-up RNA
AT5G45490	563	351	800	1767	1770	2275	-1.57363	5.25e-15	7.46e-14	TRUE		NB-ARC,P-loop containing nucleoside triphosphate hydrolase
AT3G19040	18	10	11	119	100	151	-2.91647	5.32e-15	7.55e-14	TRUE	TAF1	Ubiquitin domain,Bromodomain,Bromodomain, conserved site,Transcription initiation factor TFIID subunit 1, domain of unknown function,Ubiquitin-like domain superfamily,Bromodomain-like superfamily
AT5G56040	679	326	617	1175	1241	1288	-1.02062	5.4e-15	7.67e-14	TRUE		Protein kinase domain,Leucine-rich repeat,Leucine-rich repeat, typical subtype,Serine/threonine-protein kinase, active site,Protein kinase-like domain superfamily,Leucine-rich repeat-containing N-terminal, plant-type,Protein kinase, ATP binding site,Leucine-rich repeat domain superfamily
AT3G23530	621	411	660	1266	1692	1422	-1.1553	5.75e-15	8.16e-14	TRUE		Amine oxidase,S-adenosyl-L-methionine-dependent methyltransferase,FAD/NAD(P)-binding domain superfamily
AT1G49130	28	18	63	195	357	344	-2.76156	6.01e-15	8.52e-14	TRUE		B-box-type zinc finger,CCT domain
AT3G25620	396	150	323	95	70	70	1.97516	6.23e-15	8.83e-14	TRUE	ABCG21	ABC transporter-like,AAA+ ATPase domain,ABC-2 type transporter,ABC transporter, conserved site,P-loop containing nucleoside triphosphate hydrolase
AT4G38810	3050	1833	2789	1305	1638	1467	0.998441	6.31e-15	8.94e-14	TRUE		Armadillo-like helical,EF-hand domain,EF-hand domain pair,EF-Hand 1, calcium-binding site
AT3G21600	384	235	424	108	125	157	1.58624	6.39e-15	9.04e-14	TRUE		Senescence/spartin-associated
AT4G22230	28	9	26	110	151	138	-2.43124	6.44e-15	9.12e-14	TRUE		Low-molecular-weight cysteine-rich family
AT5G17820	154	147	157	712	663	831	-1.9655	6.53e-15	9.23e-14	TRUE		Plant peroxidase,Haem peroxidase, plant/fungal/bacterial,Haem peroxidase,Peroxidases heam-ligand binding site,Peroxidase, active site,Secretory peroxidase
AT1G09180	189	123	157	43	29	35	2.27638	6.56e-15	9.26e-14	TRUE	ATSAR1	Small GTP-binding protein domain,Small GTPase superfamily, SAR1-type,Small GTPase superfamily, ARF/SAR type,P-loop containing nucleoside triphosphate hydrolase
AT1G56340	2122	969	1946	3777	5680	4165	-1.25903	6.58e-15	9.29e-14	TRUE	CRT1	Calreticulin/calnexin,Calreticulin/calnexin, P domain superfamily,Calreticulin,Concanavalin A-like lectin/glucanase domain superfamily,Calreticulin/calnexin, conserved site
AT3G08630	1151	717	1066	423	333	434	1.48198	6.65e-15	9.38e-14	TRUE	RER2	Protein RETICULATA-related
AT3G06980	1653	985	1948	3160	3641	3395	-0.967243	6.72e-15	9.48e-14	TRUE	RH50	Helicase, C-terminal,DEAD/DEAH box helicase domain,Helicase superfamily 1/2, ATP-binding domain,RNA helicase, DEAD-box type, Q motif,P-loop containing nucleoside triphosphate hydrolase
AT4G25830	919	539	746	275	342	213	1.59768	6.85e-15	9.66e-14	TRUE		Casparian strip membrane protein,Domain of unknown function DUF588
AT4G24350	246	112	208	513	823	585	-1.56732	7e-15	9.86e-14	TRUE		Nucleoside phosphorylase domain,Nucleoside phosphorylase superfamily
AT4G10040	918	370	699	253	261	183	1.63701	7.11e-15	1e-13	TRUE	CYTC-2	Cytochrome c, class IA/ IB,Cytochrome c-like domain,Cytochrome c-like domain superfamily
AT1G43160	1601	841	1294	64	297	111	3.04876	7.19e-15	1.01e-13	TRUE	RAP2-6	AP2/ERF domain,DNA-binding domain superfamily,AP2/ERF domain superfamily
AT3G20660	723	597	702	204	253	261	1.72228	7.22e-15	1.02e-13	TRUE	2024-10-04	Major facilitator, sugar transporter-like,Sugar transporter, conserved site,Major facilitator superfamily domain,MFS transporter superfamily
AT5G24930	25743	14957	22522	12321	12465	12231	0.964656	7.35e-15	1.03e-13	TRUE	COL4	B-box-type zinc finger,CCT domain
AT5G42000	950	556	1095	351	489	428	1.21133	7.46e-15	1.05e-13	TRUE		ORMDL family
AT2G31560	679	286	648	211	253	188	1.43786	7.64e-15	1.07e-13	TRUE		Protein of unknown function DUF1685
AT4G39800	13971	5822	12323	4767	3478	3686	1.54091	7.86e-15	1.1e-13	TRUE	IPS1	Myo-inositol-1-phosphate synthase,Myo-inositol-1-phosphate synthase, GAPDH-like,NAD(P)-binding domain superfamily
AT5G62390	2202	1121	2522	4064	4935	4496	-1.04138	7.86e-15	1.1e-13	TRUE	BAG7	IQ motif, EF-hand binding site,BAG domain superfamily
AT2G41475	2305	1319	1872	902	891	712	1.32094	8.11e-15	1.14e-13	TRUE	ATS3A	Embryo-specific ATS3,PLAT/LH2 domain superfamily
AT1G52750	44	22	43	253	163	293	-2.4619	8.18e-15	1.14e-13	TRUE		Alpha/beta hydrolase fold-1,Epoxide hydrolase-like,Alpha/Beta hydrolase fold
AT1G58370	60	38	67	183	290	256	-1.90871	8.22e-15	1.15e-13	TRUE	RXF12	Glycoside hydrolase family 10 domain,Carbohydrate-binding, CenC-like,Galactose-binding-like domain superfamily,Glycoside hydrolase superfamily
AT3G03265	49	46	84	383	276	379	-2.27101	8.26e-15	1.15e-13	TRUE
AT2G33560	13	5	23	100	132	142	-2.90359	8.29e-15	1.16e-13	TRUE	BUBR1	Tetratricopeptide-like helical domain superfamily,Mad3/Bub1 homology region 1,Mitotic spindle checkpoint protein Bub1/Mad3
AT3G13560	212	68	150	547	521	528	-1.73637	8.35e-15	1.17e-13	TRUE		Glycoside hydrolase family 17,X8 domain,Glycoside hydrolase superfamily
AT3G07360	3101	1907	4003	1419	1581	1573	1.14753	8.66e-15	1.21e-13	TRUE	PUB9	Armadillo-like helical,Armadillo-type fold,U box domain,Zinc finger, RING/FYVE/PHD-type
AT3G04520	667	307	692	227	270	265	1.27073	8.69e-15	1.21e-13	TRUE	THA2	Aromatic amino acid beta-eliminating lyase/threonine aldolase,Pyridoxal phosphate-dependent transferase, major region, subdomain 1,Pyridoxal phosphate-dependent transferase, subdomain 2,Pyridoxal phosphate-dependent transferase,Threonine aldolase
AT2G16005	399	165	381	111	131	112	1.54234	8.72e-15	1.22e-13	TRUE	ROSY1	MD-2-related lipid-recognition domain,Immunoglobulin E-set,ML domain, phosphatidylinositol/phosphatidylglycerol transfer protein
AT2G18230	435	271	445	162	176	124	1.49657	9.36e-15	1.3e-13	TRUE	PPA2	Inorganic pyrophosphatase,Inorganic pyrophosphatase superfamily
AT1G56680	1	0	0	58	66	63	-5.3408	9.55e-15	1.33e-13	TRUE		Glycoside hydrolase, family 19, catalytic,Chitin-binding, type 1,Glycoside hydrolase, family 19,Lysozyme-like domain superfamily,Endochitinase-like superfamily
AT1G69770	316	155	323	747	680	812	-1.32575	9.81e-15	1.36e-13	TRUE	CMT3	Chromo/chromo shadow domain,Bromo adjacent homology (BAH) domain,C-5 cytosine methyltransferase,Chromo-like domain superfamily,DNA methylase, C-5 cytosine-specific, active site,Chromo domain, conserved site,Chromo domain,S-adenosyl-L-methionine-dependent methyltransferase
AT5G45700	19	1	9	122	116	146	-3.398	1.01e-14	1.4e-13	TRUE		FCP1 homology domain,Dullard phosphatase domain, eukaryotic,HAD superfamily,HAD-like superfamily
AT3G13180	583	264	494	1108	1083	1139	-1.14508	1.05e-14	1.46e-13	TRUE		SAM-dependent methyltransferase RsmB/NOP2-type,NusB/RsmB/TIM44,RNA (C5-cytosine) methyltransferase,RNA (C5-cytosine) methyltransferase, putative Rsm-related, plant,S-adenosyl-L-methionine-dependent methyltransferase,NusB-like superfamily
AT5G54730	1402	1001	1360	391	607	540	1.50834	1.06e-14	1.48e-13	TRUE	ATG18F	WD40 repeat,WD40/YVTN repeat-like-containing domain superfamily,Breast carcinoma amplified sequence 3,WD40-repeat-containing domain superfamily
AT3G51250	1518	868	1502	743	736	772	0.967095	1.07e-14	1.49e-13	TRUE		Senescence/spartin-associated
AT3G53250	17	6	6	159	92	146	-3.38183	1.09e-14	1.51e-13	TRUE		Small auxin-up RNA
AT3G19290	1888	1560	1934	584	825	706	1.58386	1.09e-14	1.52e-13	TRUE	ABF4	Basic-leucine zipper domain,Transcription factor, Skn-1-like, DNA-binding domain superfamily
AT2G14880	584	265	449	1108	1136	1079	-1.1811	1.11e-14	1.53e-13	TRUE		SWIB/MDM2 domain,SWIB domain,SWIB/MDM2 domain superfamily
Novel00015	663	207	420	116	112	78	2.14207	1.11e-14	1.54e-13	TRUE
AT3G23560	1613	1050	1386	572	640	438	1.4993	1.17e-14	1.62e-13	TRUE	DTX19	Multi antimicrobial extrusion protein
AT1G60550	811	359	832	1520	1710	1797	-1.17305	1.2e-14	1.66e-13	TRUE	MENB	Crotonase superfamily,1,4-Dihydroxy-2-naphthoyl-CoA synthase, MenB,Crontonase, C-terminal,Enoyl-CoA hydratase/isomerase, conserved site,ClpP/crotonase-like domain superfamily
AT4G01970	109	62	70	11	6	7	3.30817	1.23e-14	1.7e-13	TRUE	AtSTS	Glycosyl hydrolases 36,Aldolase-type TIM barrel,Glycoside hydrolase superfamily
AT5G08260	274	141	313	626	642	659	-1.23298	1.23e-14	1.7e-13	TRUE	SCPL35	Peptidase S10, serine carboxypeptidase,Serine carboxypeptidase, serine active site,Alpha/Beta hydrolase fold,Serine carboxypeptidases, histidine active site
AT5G40950	3418	1150	3074	8007	7875	7927	-1.51157	1.26e-14	1.74e-13	TRUE	RPL27	Ribosomal protein L27,Ribosomal protein L27, conserved site
AT3G28180	817	351	816	1490	1899	1620	-1.17891	1.27e-14	1.75e-13	TRUE	CSLC4	Glycosyltransferase 2-like,Nucleotide-diphospho-sugar transferases
AT5G18570	520	216	506	1015	1093	1095	-1.21449	1.28e-14	1.76e-13	TRUE	OBGL	GTP binding domain,GTP1/OBG, conserved site,GTP1/OBG domain,GTP-binding protein Obg/CgtA,GTP-binding protein OBG, C-terminal,P-loop containing nucleoside triphosphate hydrolase,OBG-type guanine nucleotide-binding (G) domain,GTP-binding protein OBG, C-terminal domain superfamily,GTP1/OBG domain superfamily
AT4G27780	1128	714	910	415	428	396	1.35559	1.29e-14	1.77e-13	TRUE	ACBP2	Acyl-CoA-binding protein, ACBP,Ankyrin repeat,FERM/acyl-CoA-binding protein superfamily,Ankyrin repeat-containing domain,Acyl-CoA binding protein superfamily,Ankyrin repeat-containing domain superfamily
AT3G02140	573	456	420	79	145	126	2.26685	1.29e-14	1.78e-13	TRUE	AFP4	Ethylene-responsive binding factor-associated repression,Ninja family,Jas TPL-binding domain
AT3G17520	8773	5470	9436	65	9	120	5.53627	1.3e-14	1.79e-13	TRUE
AT1G54820	238	74	311	985	929	1130	-2.14769	1.31e-14	1.8e-13	TRUE		Protein kinase domain,Serine-threonine/tyrosine-protein kinase, catalytic domain,Protein kinase-like domain superfamily
AT2G46330	664	654	680	2910	2959	2966	-1.8295	1.34e-14	1.84e-13	TRUE	AGP16	Arabinogalactan peptide, AGP
AT5G10400	315	176	370	711	800	913	-1.31051	1.35e-14	1.86e-13	TRUE	HTR1	Histone H3/CENP-A,Histone H2A/H2B/H3,Histone-fold
AT5G11160	65	20	65	237	218	248	-2.05725	1.37e-14	1.88e-13	TRUE	APT5	Phosphoribosyltransferase domain,Adenine phosphoribosyl transferase,Phosphoribosyltransferase-like
AT5G50100	1497	669	2140	372	534	397	1.82022	1.39e-14	1.91e-13	TRUE		Protein of unknown function DUF393,Thioredoxin-like superfamily
AT5G24314	949	436	992	1731	1977	1803	-1.05525	1.42e-14	1.95e-13	TRUE	PTAC7
AT5G06280	689	368	700	312	330	292	1.07847	1.43e-14	1.96e-13	TRUE
AT3G43720	3235	2288	2544	1120	1002	982	1.59448	1.45e-14	1.98e-13	TRUE	LTPG2	Bifunctional inhibitor/plant lipid transfer protein/seed storage helical domain,Bifunctional inhibitor/plant lipid transfer protein/seed storage helical domain superfamily
AT4G18340	53	18	49	156	236	201	-2.1035	1.46e-14	1.99e-13	TRUE		Glycoside hydrolase family 17,Glycoside hydrolase superfamily
AT2G17760	1771	1277	1421	579	639	500	1.60329	1.47e-14	2.02e-13	TRUE	APF1	Aspartic peptidase A1 family,Aspartic peptidase, active site,Aspartic peptidase domain superfamily,Xylanase inhibitor, C-terminal,Xylanase inhibitor, N-terminal,Peptidase family A1 domain
AT1G53990	6	2	3	59	105	72	-3.8509	1.51e-14	2.05e-13	TRUE	GLIP3	GDSL lipase/esterase,Lipase, GDSL, active site,GDSL lipase/esterase-like, plant,SGNH hydrolase superfamily
AT4G25670	2437	1911	1825	644	799	636	1.81008	1.5e-14	2.05e-13	TRUE
AT4G16765	909	522	773	363	417	361	1.14062	1.51e-14	2.07e-13	TRUE		Oxoglutarate/iron-dependent dioxygenase,Isopenicillin N synthase-like
AT5G53830	452	437	488	131	156	119	1.99442	1.52e-14	2.08e-13	TRUE	VQ33	VQ
AT4G25050	1943	1180	1568	4424	4134	4481	-1.25635	1.53e-14	2.09e-13	TRUE	ACP4	Acyl carrier protein (ACP),Phosphopantetheine binding ACP domain,ACP-like superfamily,Phosphopantetheine attachment site
AT5G01260	1128	446	1350	327	361	288	1.67587	1.58e-14	2.15e-13	TRUE		Carbohydrate binding module family 20,Immunoglobulin-like fold,Carbohydrate-binding-like fold
AT1G09200	395	151	408	940	979	1170	-1.54889	1.6e-14	2.17e-13	TRUE	HTR1	Histone H3/CENP-A,Histone H2A/H2B/H3,Histone-fold
AT4G19860	5846	3646	5992	2838	3540	3070	0.911247	1.64e-14	2.23e-13	TRUE	LCAT4	Lecithin:cholesterol/phospholipid:diacylglycerol acyltransferase,Alpha/Beta hydrolase fold
AT2G41410	8859	7267	6756	2272	2701	1629	2.02824	1.69e-14	2.29e-13	TRUE	CML35	EF-hand domain,EF-hand domain pair,EF-Hand 1, calcium-binding site
AT4G30170	345	309	510	1355	1403	1679	-1.68031	1.71e-14	2.33e-13	TRUE	PER45	Plant peroxidase,Haem peroxidase, plant/fungal/bacterial,Haem peroxidase,Peroxidases heam-ligand binding site,Peroxidase, active site,Secretory peroxidase
AT5G67060	53	14	36	162	195	198	-2.23239	1.82e-14	2.47e-13	TRUE	HEC1	Myc-type, basic helix-loop-helix (bHLH) domain,Helix-loop-helix DNA-binding domain superfamily
AT1G23020	1306	894	1304	2770	3007	2853	-1.07804	1.84e-14	2.49e-13	TRUE	FRO3	FAD-binding 8,Ferric reductase, NAD binding domain,Ferric reductase transmembrane component-like domain,Ferredoxin reductase-type FAD-binding domain
AT4G16563	178	168	162	1230	819	905	-2.21299	1.91e-14	2.59e-13	TRUE		Aspartic peptidase A1 family,Aspartic peptidase, active site,Aspartic peptidase domain superfamily,Xylanase inhibitor, C-terminal,Xylanase inhibitor, N-terminal,Peptidase family A1 domain,Pepsin-like domain, plant
AT3G01810	735	318	791	1657	2015	1504	-1.33263	1.96e-14	2.65e-13	TRUE		EEIG1/EHBP1 N-terminal domain
AT1G01830	1381	606	1608	433	506	528	1.41278	2.02e-14	2.73e-13	TRUE		Armadillo,Armadillo-like helical,Armadillo-type fold
AT3G01710	12	1	24	134	167	160	-3.3258	2.03e-14	2.75e-13	TRUE		TPX2, C-terminal
AT2G37950	67	33	44	204	325	210	-2.10921	2.07e-14	2.8e-13	TRUE		Zinc finger, RING-CH-type,Zinc finger, RING/FYVE/PHD-type,E3 ubiquitin-protein ligase MARCH-like
AT2G07680	202	100	171	461	461	415	-1.31329	2.18e-14	2.95e-13	TRUE	ATMRP11	ABC transporter-like,AAA+ ATPase domain,ABC transporter type 1, transmembrane domain,ABC transporter, conserved site,P-loop containing nucleoside triphosphate hydrolase,ABC transporter type 1, transmembrane domain superfamily
AT1G48000	119	36	111	10	4	7	3.48474	2.23e-14	3.02e-13	TRUE	MYB112	SANT/Myb domain,Homeobox-like domain superfamily,Myb domain
AT4G33220	5244	2516	4892	2422	2773	2270	0.92098	2.29e-14	3.09e-13	TRUE	PME44	Pectinesterase, catalytic,Pectinesterase inhibitor domain,Pectin lyase fold/virulence factor,Pectin lyase fold,Pectinesterase, Asp active site,Invertase/pectin methylesterase inhibitor domain superfamily
AT2G47190	111	87	53	5	6	2	4.08266	2.4e-14	3.24e-13	TRUE	ATMYB2	SANT/Myb domain,Homeobox-like domain superfamily,Myb domain
AT1G71240	1262	665	1402	496	474	584	1.24893	2.41e-14	3.25e-13	TRUE		Protein of unknown function DUF639
AT2G47750	88	19	57	337	283	314	-2.34008	2.6e-14	3.5e-13	TRUE	GH3.9	GH3 family
AT1G07560	14	13	24	98	174	147	-2.70858	2.6e-14	3.51e-13	TRUE		Protein kinase domain,Leucine-rich repeat,Serine/threonine-protein kinase, active site,Protein kinase-like domain superfamily,Protein kinase, ATP binding site,Cytochrome c1, transmembrane anchor, C-terminal,Malectin-like carbohydrate-binding domain,Leucine-rich repeat domain superfamily
AT3G20620	662	355	613	261	236	276	1.24175	2.62e-14	3.53e-13	TRUE		Galactose oxidase/kelch, beta-propeller,Kelch-type beta propeller,F-box associated interaction domain
AT3G06770	172	46	147	586	482	610	-2.05725	2.7e-14	3.64e-13	TRUE		Glycoside hydrolase, family 28,Parallel beta-helix repeat,Pectin lyase fold/virulence factor,Pectin lyase fold
AT1G18730	583	329	588	1054	1127	1050	-0.92118	2.76e-14	3.71e-13	TRUE	PNSB4	Photosynthetic NDH subunit of subcomplex B 4, chloroplastic
AT4G11800	2539	1823	2234	941	1110	981	1.34728	2.9e-14	3.89e-13	TRUE		Calcineurin-like phosphoesterase domain, ApaH type,Metallo-dependent phosphatase-like
AT4G27940	792	501	594	249	229	249	1.57386	2.92e-14	3.92e-13	TRUE	MTM1	Mitochondrial substrate/solute carrier,Mitochondrial carrier domain superfamily
AT1G10930	264	147	316	571	694	645	-1.21122	2.95e-14	3.96e-13	TRUE	RECQL4A	Helicase, C-terminal,HRDC domain,DNA/RNA helicase, ATP-dependent, DEAH-box type, conserved site,DNA helicase, ATP-dependent, RecQ type,HRDC-like superfamily,DEAD/DEAH box helicase domain,Helicase superfamily 1/2, ATP-binding domain,RQC domain,P-loop containing nucleoside triphosphate hydrolase,ATP-dependent DNA helicase RecQ, zinc-binding domain,Winged helix-like DNA-binding domain superfamily
AT1G46768	364	299	465	101	76	128	2.05442	3.05e-14	4.09e-13	TRUE	RAP2-1	AP2/ERF domain,DNA-binding domain superfamily,AP2/ERF transcription factor ERF/PTI6,AP2/ERF domain superfamily
AT5G13110	1320	660	1103	490	602	583	1.05308	3.12e-14	4.18e-13	TRUE	G6PD2	Glucose-6-phosphate dehydrogenase,Glucose-6-phosphate dehydrogenase, active site,Glucose-6-phosphate dehydrogenase, NAD-binding,Glucose-6-phosphate dehydrogenase, C-terminal,NAD(P)-binding domain superfamily
AT4G34770	5	0	5	69	65	90	-3.92888	3.15e-14	4.22e-13	TRUE		Small auxin-up RNA
AT5G23840	80	50	72	208	310	298	-1.77706	3.17e-14	4.24e-13	TRUE		MD-2-related lipid-recognition domain
AT3G49500	815	424	766	1573	1481	1500	-1.00682	3.21e-14	4.29e-13	TRUE	RDR6	RNA-dependent RNA polymerase, eukaryotic-type,RNA-binding domain superfamily
AT1G12640	1931	1382	1585	666	745	588	1.51701	3.32e-14	4.44e-13	TRUE	LPLAT1	Membrane bound O-acyl transferase, MBOAT
AT5G59845	124	60	126	19	24	11	2.58381	3.32e-14	4.44e-13	TRUE	GASA10	Gibberellin regulated protein
AT2G40475	1946	737	1731	616	636	489	1.45436	3.35e-14	4.48e-13	TRUE
AT1G26450	367	281	429	146	137	128	1.58415	3.37e-14	4.5e-13	TRUE		X8 domain
AT3G63210	2328	1980	2463	885	868	965	1.54644	3.47e-14	4.63e-13	TRUE	MARD1	Zf-FLZ domain
AT2G34020	45	20	48	149	223	166	-2.03558	3.48e-14	4.64e-13	TRUE		EF-hand domain,EF-hand domain pair,EF-Hand 1, calcium-binding site
AT3G27250	4202	2932	3835	107	13	64	5.0311	3.49e-14	4.65e-13	TRUE
Novel00049	56	24	67	213	199	252	-1.98685	3.52e-14	4.69e-13	TRUE
AT1G62280	3	0	1	97	62	56	-4.69043	3.54e-14	4.72e-13	TRUE	SLAH1	Voltage-dependent anion channel,S-type anion channel
AT4G23270	714	370	583	1301	1777	1323	-1.20026	3.64e-14	4.85e-13	TRUE	CRK19	Protein kinase domain,Serine-threonine/tyrosine-protein kinase, catalytic domain,Gnk2-homologous domain,Serine/threonine-protein kinase, active site,Protein kinase-like domain superfamily,Protein kinase, ATP binding site
AT4G18480	4641	1483	4263	10686	11335	11902	-1.58252	3.65e-14	4.85e-13	TRUE	CHLI1	Magnesium chelatase ChlI domain,AAA+ ATPase domain,Magnesium chelatase, ATPase subunit I,P-loop containing nucleoside triphosphate hydrolase
AT5G35790	1240	548	1560	2940	3615	3372	-1.41932	3.71e-14	4.92e-13	TRUE	APG1	Glucose-6-phosphate dehydrogenase,Glucose-6-phosphate dehydrogenase, active site,Glucose-6-phosphate dehydrogenase, NAD-binding,Glucose-6-phosphate dehydrogenase, C-terminal,NAD(P)-binding domain superfamily
AT3G05165	4228	2750	3558	1747	1617	1472	1.3287	3.73e-14	4.95e-13	TRUE		Sugar/inositol transporter,Major facilitator, sugar transporter-like,Sugar transporter, conserved site,Major facilitator superfamily domain,MFS transporter superfamily
AT3G23700	1326	719	1484	2287	2783	2653	-0.953571	3.86e-14	5.12e-13	TRUE		S1 domain,Nucleic acid-binding, OB-fold,RNA-binding domain, S1
AT3G05140	47	15	38	164	157	179	-2.12618	3.87e-14	5.13e-13	TRUE	RBK2	Protein kinase domain,Serine-threonine/tyrosine-protein kinase, catalytic domain,Serine/threonine-protein kinase, active site,Protein kinase-like domain superfamily,Protein kinase, ATP binding site
AT1G75180	649	332	534	1161	1313	1106	-1.05178	3.91e-14	5.19e-13	TRUE
AT5G58910	244	171	214	59	62	34	2.18908	4.07e-14	5.39e-13	TRUE	LAC16	Multicopper oxidase, type 1,Multicopper oxidase, copper-binding site,Cupredoxin,Multicopper oxidase, type 2,Multicopper oxidase, type 3,Laccase,Multicopper oxidases, conserved site,Laccase, second cupredoxin domain,Laccase, first cupredoxin domain,Laccase, third cupredoxin domain
AT1G47980	250	119	124	17	1	9	3.93327	4.08e-14	5.41e-13	TRUE		Ferritin-like
AT5G47500	608	451	868	2801	1994	2397	-1.68629	4.27e-14	5.64e-13	TRUE	PME68	Pectinesterase, catalytic,Pectin lyase fold/virulence factor,Pectin lyase fold,Pectinesterase, Asp active site
AT3G52525	37	19	34	129	148	145	-2.00499	4.36e-14	5.77e-13	TRUE	OFP6	Ovate protein family, C-terminal
AT4G01680	68	31	66	198	265	191	-1.78507	4.38e-14	5.79e-13	TRUE	MYB55	SANT/Myb domain,Homeobox-like domain superfamily,Myb domain
AT3G22560	90	43	78	4	11	3	3.45843	4.55e-14	6.01e-13	TRUE		GNAT domain,Acyl-CoA N-acyltransferase
AT1G77630	153	59	107	480	378	393	-1.79327	4.61e-14	6.08e-13	TRUE	LYM3	LysM domain,LysM domain superfamily
AT2G19170	204	72	152	553	468	503	-1.67255	4.73e-14	6.23e-13	TRUE	SBT2.5	Peptidase S8/S53 domain,PA domain,Protease propeptides/proteinase inhibitor I9,Peptidase S8 propeptide/proteinase inhibitor I9,Fn3-like domain,Immunoglobulin-like fold,Peptidase S8, subtilisin-related,Peptidase S8, subtilisin, Asp-active site,Peptidase S8, subtilisin, Ser-active site,Cucumisin-like catalytic domain,Peptidase S8/S53 domain superfamily,Peptidase S8 propeptide/proteinase inhibitor I…
AT5G66470	717	305	846	1583	1931	1877	-1.38068	4.75e-14	6.26e-13	TRUE		K Homology domain, type 2,Small GTP-binding protein domain,GTP-binding protein Era,GTP binding domain,K homology domain superfamily, prokaryotic type,K homology domain-like, alpha/beta,P-loop containing nucleoside triphosphate hydrolase,Era-type guanine nucleotide-binding (G) domain
AT4G00440	1666	1048	2187	769	893	797	1.16687	4.93e-14	6.49e-13	TRUE		Domain of unknown function DUF3741,Domain of unknown function DUF4378
AT1G77500	649	398	650	245	291	191	1.40714	4.95e-14	6.52e-13	TRUE		Domain of unknown function DUF632,Domain of unknown function DUF630,AH/BAR domain superfamily
AT3G07470	773	367	531	1633	1566	1554	-1.31812	5e-14	6.57e-13	TRUE		Protein of unknown function DUF538,At5g01610-like superfamily
AT5G48150	3158	1816	2736	1495	1574	1463	0.958315	4.99e-14	6.57e-13	TRUE	PAT1	Transcription factor GRAS
AT4G02830	231	140	225	37	41	11	2.80856	5.06e-14	6.64e-13	TRUE
AT1G49870	7	2	7	56	106	91	-3.52328	5.08e-14	6.68e-13	TRUE
AT1G51830	174	97	249	533	866	610	-1.7507	5.12e-14	6.72e-13	TRUE		Protein kinase domain,Leucine-rich repeat,Serine/threonine-protein kinase, active site,Protein kinase-like domain superfamily,Protein kinase, ATP binding site,Malectin-like carbohydrate-binding domain,Leucine-rich repeat domain superfamily
AT4G25835	238	109	187	441	535	489	-1.27201	5.24e-14	6.88e-13	TRUE		AAA+ ATPase domain,ATPase, AAA-type, core,AAA-type ATPase, N-terminal domain,P-loop containing nucleoside triphosphate hydrolase
AT1G48370	841	478	706	307	391	321	1.18214	5.31e-14	6.96e-13	TRUE	YSL8	Oligopeptide transporter, OPT superfamily
AT1G32560	447	301	319	70	58	111	2.31692	5.38e-14	7.05e-13	TRUE	LEA6	Late embryogenesis abundant protein, LEA-25/LEA-D113
AT4G18700	6053	3623	6164	3128	3269	3460	0.87116	5.5e-14	7.21e-13	TRUE	CIPK12	Protein kinase domain,NAF domain,Serine/threonine-protein kinase, active site,Protein kinase-like domain superfamily,Protein kinase, ATP binding site,NAF/FISL domain,Calcium/calmodulin-dependent/calcium-dependent protein kinase
AT1G70160	7962	5799	7697	3545	3773	3460	1.21543	5.6e-14	7.33e-13	TRUE
AT1G80650	163	97	206	398	506	471	-1.36795	5.88e-14	7.69e-13	TRUE	RTL1	Double-stranded RNA-binding domain
AT4G12390	244	104	229	478	561	494	-1.24344	6e-14	7.84e-13	TRUE	PME1	Pectinesterase inhibitor domain,Invertase/pectin methylesterase inhibitor domain superfamily
AT3G63510	214	140	241	517	550	507	-1.20078	6.01e-14	7.86e-13	TRUE		tRNA-dihydrouridine synthase,tRNA-dihydrouridine(20/20a) synthase,Aldolase-type TIM barrel,DUS-like, FMN-binding domain
AT3G60750	33377	16452	29868	52757	56044	49638	-0.819507	6.08e-14	7.94e-13	TRUE	TKL-1	Transketolase, N-terminal,Transketolase-like, pyrimidine-binding domain,Transketolase, bacterial-like,Transketolase C-terminal/Pyruvate-ferredoxin oxidoreductase domain II,Transketolase binding site,Thiamin diphosphate-binding fold,Transketolase family,Transketolase, C-terminal domain
AT3G20270	803	408	711	331	391	340	1.0274	6.33e-14	8.26e-13	TRUE		Lipid-binding serum glycoprotein, C-terminal,Lipid-binding serum glycoprotein, N-terminal,Bactericidal permeability-increasing protein, alpha/beta domain superfamily,Lipid binding protein BPI/LBP,BPI/LBP/Plunc family,F-box-like domain superfamily
AT2G24090	3447	1403	2988	6520	6243	6574	-1.15615	6.37e-14	8.31e-13	TRUE	RPL35	Ribosomal protein L35, non-mitochondrial,Ribosomal protein L35, conserved site,Ribosomal protein L35,Ribosomal protein L35 superfamily
AT1G48490	2579	1682	2348	1165	1274	1150	1.08977	6.53e-14	8.51e-13	TRUE		Protein kinase domain,AGC-kinase, C-terminal,Serine/threonine-protein kinase, active site,Protein kinase-like domain superfamily
AT2G26230	1684	868	1701	842	884	869	0.876485	6.54e-14	8.52e-13	TRUE		Uricase,Uricase, conserved site
AT1G04040	48	47	91	276	318	369	-2.10826	6.65e-14	8.65e-13	TRUE		Acid phosphatase, class B-like,Acid phosphatase, plant,Vegetative storage protein/acid phosphatase,HAD superfamily,HAD-like superfamily
AT1G08200	9763	4640	8280	4433	4202	4018	0.999697	6.65e-14	8.65e-13	TRUE	AXS2	NAD-dependent epimerase/dehydratase,NAD(P)-binding domain superfamily
AT4G02270	31	38	33	220	248	380	-2.65513	6.69e-14	8.7e-13	TRUE	RHS13
AT3G15030	828	461	727	1674	1550	1616	-1.07124	6.73e-14	8.75e-13	TRUE	TCP4	Transcription factor, TCP,Transcription factor TCP subgroup
AT2G45510	215	135	267	525	759	586	-1.3935	6.91e-14	8.98e-13	TRUE	CYP704A2	Cytochrome P450,Cytochrome P450, E-class, group I,Cytochrome P450, conserved site,Cytochrome P450 superfamily
AT1G72890	144	54	124	330	400	320	-1.53549	6.92e-14	8.98e-13	TRUE		Toll/interleukin-1 receptor homology (TIR) domain,NB-ARC,P-loop containing nucleoside triphosphate hydrolase,Toll/interleukin-1 receptor homology (TIR) domain superfamily
AT2G25480	72	50	132	312	585	573	-2.28274	7.11e-14	9.22e-13	TRUE		TPX2, C-terminal
AT4G04955	162	100	153	488	435	395	-1.4575	7.18e-14	9.31e-13	TRUE	ALN	Amidohydrolase-related,Metal-dependent hydrolase, composite domain superfamily,Allantoinase,Metal-dependent hydrolase
AT4G37790	1508	1065	1339	547	684	535	1.36957	7.18e-14	9.31e-13	TRUE	HAT22	Homeobox domain,Leucine zipper, homeobox-associated,Homeobox-like domain superfamily,Homeobox, conserved site
AT2G32930	364	196	345	118	152	104	1.442	7.26e-14	9.41e-13	TRUE	ZFN2	Zinc finger, CCCH-type,Zinc finger, CCCH-type superfamily
AT2G36390	8363	4796	9177	4514	4313	3965	0.974156	7.36e-14	9.52e-13	TRUE	SBE2.1	Glycoside hydrolase, family 13, N-terminal,Glycosyl hydrolase, family 13, catalytic domain,Alpha-amylase/branching enzyme, C-terminal all beta,1,4-alpha-glucan-branching enzyme, GlgB,Immunoglobulin-like fold,Immunoglobulin E-set,Glycoside hydrolase superfamily
AT5G52780	214	86	190	470	524	429	-1.37302	7.48e-14	9.68e-13	TRUE		PAM68-like
AT5G42050	6259	4960	8969	1087	2675	1482	2.12365	7.49e-14	9.69e-13	TRUE		Development/cell death domain
AT2G15890	4392	3189	5047	9596	12657	10648	-1.15103	7.78e-14	1.01e-12	TRUE	MEE14
AT3G19480	480	197	491	1028	1057	1008	-1.25669	7.86e-14	1.01e-12	TRUE	PGDH3	ACT domain,D-isomer specific 2-hydroxyacid dehydrogenase, catalytic domain,D-isomer specific 2-hydroxyacid dehydrogenase, NAD-binding domain,D-3-phosphoglycerate dehydrogenase,S-adenosyl-L-homocysteine hydrolase, NAD binding domain,Allosteric substrate binding domain superfamily,D-isomer specific 2-hydroxyacid dehydrogenase, NAD-binding domain conserved site 1,D-isomer specific 2-hydroxyacid dehy…
AT3G18110	516	188	561	1214	1494	1276	-1.51402	7.88e-14	1.02e-12	TRUE	EMB1270	Pentatricopeptide repeat,Tetratricopeptide-like helical domain superfamily,Pentacotripeptide-repeat region of PRORP
AT5G65165	57	45	55	3	1	3	4.1497	8.37e-14	1.08e-12	TRUE	SDH2-3	Succinate dehydrogenase/fumarate reductase iron-sulphur protein,2Fe-2S ferredoxin, iron-sulphur binding site,Alpha-helical ferredoxin,Beta-grasp domain superfamily,4Fe-4S ferredoxin-type, iron-sulphur binding domain,4Fe-4S ferredoxin, iron-sulphur binding, conserved site,Succinate dehydogenase/fumarate reductase N-terminal,2Fe-2S ferredoxin-like superfamily
AT1G61450	4	2	10	93	71	85	-3.51599	8.39e-14	1.08e-12	TRUE
AT4G39340	227	24	117	0	4	4	4.67818	8.41e-14	1.08e-12	TRUE	EC1.4	Prolamin-like domain
AT5G10250	11	2	23	125	126	136	-3.12745	8.44e-14	1.09e-12	TRUE	DOT3	BTB/POZ domain,SKP1/BTB/POZ domain superfamily,NPH3 domain
AT5G11480	924	368	1004	1979	2203	2241	-1.34329	8.5e-14	1.09e-12	TRUE		GTP binding domain,GTP-binding protein, ribosome biogenesis, YsxC,P-loop containing nucleoside triphosphate hydrolase,EngB-type guanine nucleotide-binding (G) domain
AT5G05180	47	25	94	291	299	354	-2.30208	8.53e-14	1.1e-12	TRUE
AT2G21130	1388	527	1053	420	380	320	1.5213	8.63e-14	1.11e-12	TRUE	CYP19-2	Cyclophilin-type peptidyl-prolyl cis-trans isomerase domain,Cyclophilin-type peptidyl-prolyl cis-trans isomerase, conserved site,Cyclophilin-type peptidyl-prolyl cis-trans isomerase,Cyclophilin-like domain superfamily
AT1G16300	643	403	532	240	244	218	1.3663	9e-14	1.16e-12	TRUE	GAPCP2	Glyceraldehyde-3-phosphate dehydrogenase, type I,Glyceraldehyde 3-phosphate dehydrogenase, NAD(P) binding domain,Glyceraldehyde 3-phosphate dehydrogenase, catalytic domain,Glyceraldehyde 3-phosphate dehydrogenase, active site,Glyceraldehyde/Erythrose phosphate dehydrogenase family,NAD(P)-binding domain superfamily
AT2G29320	409	203	366	732	1059	809	-1.22014	9.09e-14	1.17e-12	TRUE		Short-chain dehydrogenase/reductase SDR,NAD(P)-binding domain superfamily
AT1G66970	1104	967	1011	3742	5947	3974	-1.82791	9.24e-14	1.19e-12	TRUE	SVL2	PLC-like phosphodiesterase, TIM beta/alpha-barrel domain superfamily,Glycerophosphodiester phosphodiesterase domain
AT5G11650	1744	1328	1284	306	546	263	2.18465	9.47e-14	1.21e-12	TRUE		Serine aminopeptidase, S33,Alpha/Beta hydrolase fold
AT5G57350	9215	4921	9377	4849	4808	5075	0.841086	9.5e-14	1.22e-12	TRUE	AHA3	P-type ATPase,Cation-transporting P-type ATPase, N-terminal,P-type ATPase, subfamily IIIA,P-type ATPase, A domain superfamily,P-type ATPase, phosphorylation site,P-type ATPase, transmembrane domain superfamily,P-type ATPase, cytoplasmic domain N,HAD-like superfamily
AT2G32690	2880	1766	1989	926	739	776	1.63504	9.66e-14	1.24e-12	TRUE	GRP23
AT3G49110	23	12	21	121	340	143	-3.04247	9.97e-14	1.28e-12	TRUE	PER33	Plant peroxidase,Haem peroxidase, plant/fungal/bacterial,Haem peroxidase,Peroxidases heam-ligand binding site,Peroxidase, active site,Secretory peroxidase
AT5G06740	17	11	18	160	389	106	-3.35576	1.02e-13	1.3e-12	TRUE		Protein kinase domain,Legume lectin domain,Serine/threonine-protein kinase, active site,Protein kinase-like domain superfamily,Concanavalin A-like lectin/glucanase domain superfamily,Protein kinase, ATP binding site,Legume lectin, beta chain, Mn/Ca-binding site
AT3G14240	2452	1231	2035	6511	4961	5110	-1.35411	1.02e-13	1.31e-12	TRUE	SBT1.5	Peptidase S8/S53 domain,PA domain,Protease propeptides/proteinase inhibitor I9,Peptidase S8 propeptide/proteinase inhibitor I9,Peptidase S8, subtilisin-related,Peptidase S8, subtilisin, Ser-active site,Cucumisin-like catalytic domain,Peptidase S8/S53 domain superfamily,Peptidase S8 propeptide/proteinase inhibitor I9 superfamily
AT5G57910	455	252	511	77	171	101	1.94912	1.02e-13	1.31e-12	TRUE
AT1G02810	49	24	62	210	244	166	-1.99157	1.04e-13	1.33e-12	TRUE	PME7	Pectinesterase, catalytic,Pectinesterase inhibitor domain,Pectin lyase fold/virulence factor,Pectin lyase fold,Pectinesterase, Asp active site,Invertase/pectin methylesterase inhibitor domain superfamily
AT5G04010	62	45	38	0	0	1	5.26826	1.06e-13	1.36e-12	TRUE	NSFBX	F-box-like domain superfamily
AT3G09940	89	37	99	260	580	373	-2.20642	1.08e-13	1.38e-12	TRUE	MDAR3	FAD/NAD-linked reductase, dimerisation domain superfamily,FAD/NAD(P)-binding domain,FAD/NAD(P)-binding domain superfamily
AT1G54730	485	300	515	1134	1027	1170	-1.1615	1.09e-13	1.39e-12	TRUE		Sugar/inositol transporter,Major facilitator, sugar transporter-like,Sugar transporter, conserved site,Major facilitator superfamily domain,MFS transporter superfamily
AT1G04180	132	71	135	30	24	16	2.36123	1.13e-13	1.43e-12	TRUE	YUC9	Pyridine nucleotide-disulphide oxidoreductase, class-II,Flavin monooxygenase FMO,Flavin monooxygenase-like,FAD/NAD(P)-binding domain superfamily
AT3G10410	6824	3471	7123	3407	3731	3052	0.932557	1.13e-13	1.44e-12	TRUE	SCPL49	Peptidase S10, serine carboxypeptidase,Serine carboxypeptidase, serine active site,Alpha/Beta hydrolase fold,Serine carboxypeptidases, histidine active site
AT1G29390	2195	1376	1966	1003	917	896	1.17163	1.14e-13	1.45e-12	TRUE	COR413IM2	Cold-regulated 413 protein
AT1G80120	183	137	174	51	49	44	1.96131	1.18e-13	1.5e-12	TRUE		LURP-one-related,Tubby-like, C-terminal
AT1G70560	198	89	202	414	455	449	-1.26275	1.19e-13	1.51e-12	TRUE	TAA1	Alliinase, C-terminal,Pyridoxal phosphate-dependent transferase, major region, subdomain 1,Pyridoxal phosphate-dependent transferase, subdomain 2,Pyridoxal phosphate-dependent transferase,Alliinase, N-terminal domain superfamily
AT1G52880	577	259	389	146	181	144	1.53451	1.21e-13	1.54e-12	TRUE	NAC018	NAC domain,NAC domain superfamily
AT2G25270	119	41	85	283	302	297	-1.6755	1.23e-13	1.57e-12	TRUE
AT4G19530	621	248	878	2102	2131	2401	-1.78488	1.27e-13	1.61e-12	TRUE		Toll/interleukin-1 receptor homology (TIR) domain,NB-ARC,Leucine-rich repeat 3,P-loop containing nucleoside triphosphate hydrolase,Leucine-rich repeat domain superfamily,Toll/interleukin-1 receptor homology (TIR) domain superfamily
AT3G51720	62	28	96	250	293	279	-1.96004	1.31e-13	1.66e-12	TRUE		WEB family
AT3G54050	7311	3397	7708	12835	14507	12782	-0.968842	1.32e-13	1.68e-12	TRUE	CFBP1	Fructose-1,6-bisphosphatase class 1,Fructose-1,6-bisphosphatase, active site,Fructose-1,6-bisphosphatase,Fructose-1-6-bisphosphatase class I, N-terminal
AT5G51640	436	328	421	134	182	130	1.62462	1.35e-13	1.71e-12	TRUE	YLS7	PMR5 N-terminal domain,PC-Esterase,Trichome birefringence-like family,Protein trichome birefringence-like 17/18
AT2G45740	3673	1796	3402	1849	1943	1802	0.827025	1.4e-13	1.77e-12	TRUE	PEX11D	Peroxisomal biogenesis factor 11
AT5G02515	18	3	25	112	137	162	-2.8986	1.4e-13	1.77e-12	TRUE
AT4G31000	128	53	127	313	319	320	-1.46058	1.41e-13	1.78e-12	TRUE	CBP60F	CALMODULIN-BINDING PROTEIN60
AT5G02540	93	46	113	436	286	433	-2.00674	1.45e-13	1.83e-12	TRUE		Short-chain dehydrogenase/reductase SDR,NAD(P)-binding domain superfamily
AT5G04220	699	498	737	288	347	315	1.23412	1.47e-13	1.86e-12	TRUE	SYT3	C2 domain,Synaptotagmin-like mitochondrial-lipid-binding domain,C2 domain superfamily
AT1G65710	20	1	23	149	163	136	-3.08296	1.48e-13	1.87e-12	TRUE
AT5G44400	232	94	228	526	625	479	-1.39447	1.49e-13	1.88e-12	TRUE		FAD linked oxidase, N-terminal,Berberine/berberine-like,FAD-binding, type 2,FAD-binding, type 2, subdomain 1,CO dehydrogenase flavoprotein-like, FAD-binding, subdomain 2,FAD-binding, type 2-like superfamily
AT5G35110	96	72	142	16	20	7	2.89355	1.55e-13	1.96e-12	TRUE
AT3G55070	1819	933	2005	868	947	920	0.954576	1.56e-13	1.97e-12	TRUE	MAEA	LIS1 homology motif,CTLH, C-terminal LisH motif,CRA domain,CTLH/CRA C-terminal to LisH motif domain,Protein Fyv10/Macrophage erythroblast attacher
AT2G23150	1254	713	933	448	432	353	1.42062	1.57e-13	1.98e-12	TRUE	NRAMP3	NRAMP family
AT3G11630	6695	3242	6877	11255	11648	11671	-0.881147	1.59e-13	2e-12	TRUE	BAS1	Alkyl hydroperoxide reductase subunit C/ Thiol specific antioxidant,Thioredoxin domain,Peroxiredoxin, C-terminal,Peroxiredoxin, AhpC-type,Thioredoxin-like superfamily
AT2G40550	186	67	137	392	425	457	-1.54188	1.59e-13	2.01e-12	TRUE	ETG1	Mini-chromosome maintenance complex-binding protein
AT5G20950	2085	1479	2398	5005	6341	4641	-1.19635	1.6e-13	2.01e-12	TRUE		Glycoside hydrolase, family 3, N-terminal,Glycoside hydrolase family 3 C-terminal domain,Glycoside hydrolase superfamily,Glycoside hydrolase family 3 C-terminal domain superfamily,Glycoside hydrolase, family 3, N-terminal domain superfamily
AT5G63020	327	155	281	574	662	594	-1.08386	1.61e-13	2.03e-12	TRUE		Leucine-rich repeat,NB-ARC,P-loop containing nucleoside triphosphate hydrolase,Leucine-rich repeat domain superfamily,Winged helix-like DNA-binding domain superfamily
AT1G76290	76	19	57	0	0	0	5.55819	1.62e-13	2.04e-12	TRUE	AEE21	AMP-dependent synthetase/ligase,AMP-binding, conserved site,AMP-binding enzyme, C-terminal domain
AT3G49260	484	155	581	1430	1637	1755	-1.84964	1.63e-13	2.05e-12	TRUE	iqd21	IQ motif, EF-hand binding site,Domain of unknown function DUF4005
AT1G17950	130	70	153	25	18	8	2.80673	1.64e-13	2.06e-12	TRUE	MYB52	SANT/Myb domain,Homeobox-like domain superfamily,Myb domain
AT5G64080	569	452	589	197	120	154	1.95417	1.66e-13	2.08e-12	TRUE		Plant lipid transfer protein/Par allergen,Bifunctional inhibitor/plant lipid transfer protein/seed storage helical domain,Bifunctional inhibitor/plant lipid transfer protein/seed storage helical domain superfamily
AT5G03180	643	445	642	267	310	254	1.26429	1.7e-13	2.13e-12	TRUE		Zinc finger, RING-CH-type,Zinc finger, RING/FYVE/PHD-type,E3 ubiquitin-protein ligase MARCH-like
AT5G43400	1182	542	905	419	363	403	1.29928	1.7e-13	2.13e-12	TRUE		Uncharacterised conserved protein UCP015417, vWA,Domain of unknown function DUF2828,von Willebrand factor A-like domain superfamily
AT3G19050	35	16	110	395	670	575	-3.0648	1.73e-13	2.16e-12	TRUE	KIN12D	Kinesin motor domain,Kinesin motor domain, conserved site,P-loop containing nucleoside triphosphate hydrolase,Kinesin-like protein,Kinesin motor domain superfamily
AT3G45050	270	121	250	496	589	520	-1.15338	1.73e-13	2.17e-12	TRUE
AT1G27910	1362	609	1282	581	606	553	1.04723	1.8e-13	2.25e-12	TRUE	PUB45	Armadillo,U box domain,Armadillo-like helical,Zinc finger, RING/FYVE/PHD-type,Armadillo-type fold
AT4G27020	1864	1315	1505	667	726	594	1.4599	1.8e-13	2.25e-12	TRUE
AT3G60840	26	9	50	186	208	191	-2.56293	1.81e-13	2.27e-12	TRUE	MAP65-4	Microtubule-associated protein, MAP65/Ase1/PRC1
AT3G17180	45	33	53	1	0	0	5.17292	1.82e-13	2.28e-12	TRUE	SCPL33	Peptidase S10, serine carboxypeptidase,Serine carboxypeptidase, serine active site,Alpha/Beta hydrolase fold,Serine carboxypeptidases, histidine active site
AT5G41880	74	25	69	198	228	242	-1.81612	1.83e-13	2.28e-12	TRUE	POLA3	DNA primase, small subunit,DNA primase, small subunit, eukaryotic/archaeal
AT4G32040	1479	921	1396	669	808	657	1.03162	1.86e-13	2.32e-12	TRUE	KNAT5	Homeobox domain,ELK domain,KNOX1,KNOX2,Homeobox KN domain,Homeobox-like domain superfamily
AT1G73110	252	110	308	593	825	708	-1.50229	1.91e-13	2.38e-12	TRUE		ATPase, AAA-type, core,P-loop containing nucleoside triphosphate hydrolase
AT1G16540	785	393	880	263	376	317	1.25805	1.92e-13	2.39e-12	TRUE	SIR3	Aminotransferase class V domain,Molybdenum cofactor sulfurase, C-terminal,MOSC, N-terminal beta barrel,Pyridoxal phosphate-dependent transferase, major region, subdomain 1,Pyridoxal phosphate-dependent transferase, subdomain 2,Pyridoxal phosphate-dependent transferase,Molybdenum cofactor sulfurase,Pyruvate kinase-like, insert domain superfamily
AT1G11000	86	60	109	251	374	303	-1.6361	1.94e-13	2.42e-12	TRUE	MLO4	Mlo-related protein
AT5G47650	655	377	665	314	310	292	1.06514	1.94e-13	2.42e-12	TRUE	ATNUDT2	NUDIX hydrolase domain,Nudix hydrolase 6-like,NUDIX hydrolase-like domain superfamily
AT1G27460	324	95	334	1002	916	1087	-1.86651	1.99e-13	2.47e-12	TRUE	NPGR1	Tetratricopeptide-like helical domain superfamily,Tetratricopeptide repeat-containing domain,Tetratricopeptide repeat
AT5G65230	107	61	116	22	21	13	2.42989	2e-13	2.49e-12	TRUE	AtMYB53	SANT/Myb domain,Homeobox-like domain superfamily,Myb domain
AT2G18090	2499	1539	2408	1111	1450	1209	0.974577	2.02e-13	2.52e-12	TRUE		Zinc finger, PHD-type,SWIB/MDM2 domain,GYF domain,Zinc finger, FYVE/PHD-type,Zinc finger, RING/FYVE/PHD-type,Zinc finger, PHD-type, conserved site,Zinc finger, PHD-finger,SWIB domain,GYF-like domain superfamily,SWIB/MDM2 domain superfamily
AT3G06030	112	42	151	371	423	459	-1.87838	2.04e-13	2.53e-12	TRUE	ANP3	Protein kinase domain,Serine/threonine-protein kinase, active site,Protein kinase-like domain superfamily,Protein kinase, ATP binding site
AT1G51850	47	39	92	313	544	277	-2.38513	2.18e-13	2.71e-12	TRUE		Protein kinase domain,Leucine-rich repeat,Serine/threonine-protein kinase, active site,Protein kinase-like domain superfamily,Protein kinase, ATP binding site,Malectin-like carbohydrate-binding domain,Leucine-rich repeat domain superfamily
AT1G70090	481	282	399	1365	1065	1155	-1.4156	2.19e-13	2.72e-12	TRUE	GATL9	Glycosyl transferase, family 8,Nucleotide-diphospho-sugar transferases
AT2G29090	461	282	572	158	85	103	2.0361	2.27e-13	2.81e-12	TRUE	CYP707A2	Cytochrome P450,Cytochrome P450, E-class, group I,Cytochrome P450, conserved site,Cytochrome P450 superfamily
AT1G67050	213	115	201	437	448	457	-1.15571	2.3e-13	2.85e-12	TRUE
AT3G04010	1069	910	791	222	340	220	2.06623	2.37e-13	2.93e-12	TRUE		Glycoside hydrolase family 17,X8 domain,Glycoside hydrolase superfamily
AT2G20850	367	158	333	660	721	740	-1.14322	2.37e-13	2.94e-12	TRUE	SRF1	Protein kinase domain,Leucine-rich repeat,Protein kinase-like domain superfamily,Leucine-rich repeat-containing N-terminal, plant-type,Leucine-rich repeat domain superfamily,Serine-threonine/tyrosine-protein kinase, catalytic domain
AT3G63520	11109	6030	12167	5613	6261	6422	0.846082	2.38e-13	2.94e-12	TRUE	CCD1	Carotenoid oxygenase
AT1G06350	28	9	24	109	118	141	-2.36321	2.4e-13	2.96e-12	TRUE		Fatty acid desaturase domain,Acyl-CoA desaturase
AT4G05520	113	36	132	376	371	414	-1.89612	2.41e-13	2.98e-12	TRUE	EHD2	EH domain,EF-hand domain,EF-hand domain pair,Dynamin superfamily,P-loop containing nucleoside triphosphate hydrolase,Dynamin-type guanine nucleotide-binding (G) domain,EH domain-containing protein, N-terminal
AT1G64170	93	75	109	505	962	367	-2.39304	2.47e-13	3.05e-12	TRUE	CHX16	Cation/H+ exchanger,Rossmann-like alpha/beta/alpha sandwich fold
AT3G46780	9806	5091	12358	20413	23072	22824	-1.12221	2.56e-13	3.16e-12	TRUE	PTAC16	NAD(P)-binding domain,NAD(P)-binding domain superfamily
AT5G23750	743	547	805	192	98	212	2.19977	2.6e-13	3.21e-12	TRUE		Remorin, C-terminal,Remorin, N-terminal
AT2G36120	339	276	224	1540	1632	1162	-2.03624	2.68e-13	3.3e-12	TRUE	DOT1
AT2G37440	295	215	345	109	83	104	1.70368	2.71e-13	3.34e-12	TRUE	IP5P8	Inositol polyphosphate-related phosphatase,Endonuclease/exonuclease/phosphatase,Endonuclease/exonuclease/phosphatase superfamily
AT3G01860	77	52	100	229	333	275	-1.64779	2.76e-13	3.39e-12	TRUE
AT5G59080	253	180	162	748	938	835	-1.79219	2.82e-13	3.47e-12	TRUE
AT2G39710	789	459	653	309	311	246	1.32093	2.91e-13	3.57e-12	TRUE		Aspartic peptidase A1 family,Aspartic peptidase, active site,Aspartic peptidase domain superfamily,Xylanase inhibitor, C-terminal,Xylanase inhibitor, N-terminal,Peptidase family A1 domain,Pepsin-like domain, plant
AT5G13060	73	28	57	198	197	225	-1.78451	2.94e-13	3.61e-12	TRUE	ABAP1	BTB/POZ domain,Armadillo,SKP1/BTB/POZ domain superfamily,Armadillo-like helical,Armadillo-type fold
AT1G02660	2449	2414	1823	517	721	587	2.13631	3e-13	3.69e-12	TRUE		Fungal lipase-like domain,Alpha/Beta hydrolase fold
AT4G39675	28	12	8	114	180	199	-2.98089	3.02e-13	3.71e-12	TRUE
AT3G06510	5973	3509	5523	2769	3385	2572	0.977218	3.05e-13	3.74e-12	TRUE	SFR2	Glycoside hydrolase family 1,Glycoside hydrolase superfamily,Glycoside hydrolase family 1, active site
AT4G15510	444	199	499	936	1009	970	-1.19763	3.05e-13	3.74e-12	TRUE	PPD1	PsbP family,Mog1/PsbP, alpha/beta/alpha sandwich
AT4G15340	76	49	92	211	276	262	-1.57368	3.08e-13	3.78e-12	TRUE	PEN1	Terpene synthase, conserved site,Terpenoid cyclases/protein prenyltransferase alpha-alpha toroid,Squalene cyclase,Squalene cyclase, C-terminal,Squalene cyclase, N-terminal
AT4G13575	175	107	308	996	714	932	-1.97558	3.09e-13	3.78e-12	TRUE
AT2G25690	401	260	360	138	160	157	1.36352	3.1e-13	3.79e-12	TRUE		Zf-FLZ domain
AT1G74020	2038	1230	1674	603	875	516	1.5091	3.16e-13	3.86e-12	TRUE	SSL12	Strictosidine synthase,Six-bladed beta-propeller, TolB-like,Strictosidine synthase, conserved region
AT2G16700	770	413	805	346	320	359	1.11549	3.23e-13	3.95e-12	TRUE	ADF5	Actin-depolymerising factor homology domain,ADF/Cofilin,ADF-H/Gelsolin-like domain superfamily,EAL domain
AT1G15125	12	14	16	294	1968	683	-4.80622	3.26e-13	3.98e-12	TRUE		SAM dependent carboxyl methyltransferase,S-adenosyl-L-methionine-dependent methyltransferase
AT5G49170	21	8	31	113	127	141	-2.43307	3.3e-13	4.03e-12	TRUE
AT3G30210	45	22	70	0	0	0	5.4879	3.56e-13	4.35e-12	TRUE	ATMYB121	SANT/Myb domain,Homeobox-like domain superfamily,Myb domain
AT4G38520	924	422	847	1494	1618	1670	-0.961804	3.61e-13	4.41e-12	TRUE		PPM-type phosphatase, divalent cation binding,PPM-type phosphatase domain,Protein phosphatase 2C family,PPM-type phosphatase domain superfamily
AT1G31330	45446	26242	46188	73921	77630	83371	-0.807064	3.65e-13	4.46e-12	TRUE	PSAF	Photosystem I PsaF, reaction centre subunit III,Photosystem I PsaF, reaction centre subunit III superfamily
AT5G16190	6	4	6	49	123	100	-3.54707	3.86e-13	4.71e-12	TRUE	ATCSLA11	Glycosyltransferase 2-like,Nucleotide-diphospho-sugar transferases
AT3G62550	8084	4758	10720	2781	3836	3965	1.31339	3.88e-13	4.73e-12	TRUE		Universal stress protein A,UspA,Rossmann-like alpha/beta/alpha sandwich fold
AT1G70410	1918	932	1983	3140	3587	3171	-0.870889	3.96e-13	4.82e-12	TRUE	BCA4	Carbonic anhydrase,Carbonic anhydrase, prokaryotic-like, conserved site,Carbonic anhydrase superfamily
AT5G04080	487	242	384	132	174	176	1.37445	3.97e-13	4.83e-12	TRUE		Cysteine-rich transmembrane CYSTM domain
AT5G64210	56	65	56	4	0	2	4.39867	3.99e-13	4.86e-12	TRUE	AOX2	Alternative oxidase
AT4G17600	1532	487	1537	3550	4123	3980	-1.58629	4.02e-13	4.88e-12	TRUE	LIL3.1	Chlorophyll A-B binding protein,Chlorophyll a/b binding domain superfamily
AT1G12010	179	86	152	454	413	607	-1.63005	4.02e-13	4.89e-12	TRUE		Oxoglutarate/iron-dependent dioxygenase,Non-haem dioxygenase N-terminal domain,Isopenicillin N synthase-like
AT5G52060	2281	1158	2488	1102	1225	1182	0.912278	4.11e-13	4.99e-12	TRUE	BAG1	Ubiquitin domain,BAG domain,Ubiquitin-like domain superfamily,BAG domain superfamily
AT1G69250	932	500	897	379	484	465	0.986145	4.15e-13	5.04e-12	TRUE		RNA recognition motif domain,Nuclear transport factor 2,Nuclear transport factor 2, eukaryote,NTF2-like domain superfamily,RNA-binding domain superfamily
AT3G24740	1732	1071	1746	836	889	953	0.955736	4.23e-13	5.13e-12	TRUE		Protein of unknown function DUF1644,Zinc finger, RING/FYVE/PHD-type
AT1G78390	68	108	74	5	1	6	4.14617	4.3e-13	5.21e-12	TRUE	NCED9	Carotenoid oxygenase
AT3G15850	2956	1855	2680	6292	5885	5897	-1.05828	4.4e-13	5.34e-12	TRUE	ADS3	Fatty acid desaturase domain,Acyl-CoA desaturase
AT1G15860	940	501	806	406	440	434	0.990438	4.57e-13	5.54e-12	TRUE		Potentiating neddylation domain,EF-hand domain pair,Defective-in-cullin neddylation protein
AT1G77460	390	189	423	991	1045	767	-1.31392	4.68e-13	5.66e-12	TRUE	CSI3	C2 domain,Armadillo,Armadillo-like helical,Armadillo-type fold,C2 domain superfamily
AT3G12930	453	199	340	858	875	817	-1.18845	4.68e-13	5.66e-12	TRUE	IJ	Protein Iojap/ribosomal silencing factor RsfS
AT1G67920	379	376	264	33	81	28	3.00518	4.69e-13	5.67e-12	TRUE
AT5G27330	311	136	302	615	630	620	-1.1555	4.7e-13	5.68e-12	TRUE
AT3G50760	369	160	335	112	127	89	1.52929	4.76e-13	5.75e-12	TRUE	GATL2	Glycosyl transferase, family 8,Nucleotide-diphospho-sugar transferases
AT1G73670	1187	553	1043	497	564	537	0.959039	4.81e-13	5.8e-12	TRUE	MPK15	Protein kinase domain,Mitogen-activated protein (MAP) kinase, conserved site,Protein kinase-like domain superfamily,Protein kinase, ATP binding site
AT3G19820	8754	5920	8625	21433	18775	20210	-1.15458	4.89e-13	5.9e-12	TRUE	DIM	FAD linked oxidase, N-terminal,FAD-binding, type 2,CO dehydrogenase flavoprotein-like, FAD-binding, subdomain 2,FAD-binding, type 2-like superfamily
AT4G22860	19	10	32	108	134	137	-2.38772	5.04e-13	6.07e-12	TRUE		TPX2,TPX2 central domain
AT5G13160	1312	781	1273	580	758	629	0.968433	5.04e-13	6.08e-12	TRUE	PBS1	Protein kinase domain,Serine/threonine-protein kinase, active site,Protein kinase-like domain superfamily,Protein kinase, ATP binding site
AT5G06870	239	154	198	537	890	655	-1.56553	5.12e-13	6.17e-12	TRUE	PGIP2	Leucine-rich repeat,Leucine-rich repeat-containing N-terminal, plant-type,Leucine-rich repeat domain superfamily
AT3G46740	3613	1880	2988	5857	6236	5663	-0.878479	5.24e-13	6.31e-12	TRUE	TOC75-3	Bacterial surface antigen (D15),Chloroplast envelope protein translocase, IAP75
AT5G47780	1597	834	1704	2943	2868	3076	-0.93585	5.44e-13	6.55e-12	TRUE	GAUT4	Glycosyl transferase, family 8,Nucleotide-diphospho-sugar transferases,Plant galacturonosyltransferase GAUT
AT5G38970	3	3	6	90	60	66	-3.62534	5.45e-13	6.56e-12	TRUE	CYP85A1	Cytochrome P450,Cytochrome P450, E-class, group I,Cytochrome P450, conserved site,Cytochrome P450 superfamily,Cytochrome P450, E-class, group IV
AT5G03340	2081	1240	1891	1034	1118	1022	0.910412	5.48e-13	6.59e-12	TRUE	CDC48E	CDC48, N-terminal subdomain,AAA+ ATPase domain,ATPase, AAA-type, core,ATPase, AAA-type, conserved site,CDC48, domain 2,AAA ATPase, CDC48 family,Aspartate decarboxylase-like domain superfamily,P-loop containing nucleoside triphosphate hydrolase,CDC48 domain 2-like superfamily
AT5G47220	164	77	94	360	694	549	-2.00438	5.5e-13	6.61e-12	TRUE	ERF2	AP2/ERF domain,DNA-binding domain superfamily,AP2/ERF domain superfamily
AT2G04850	619	361	501	239	241	219	1.27186	5.51e-13	6.61e-12	TRUE		DOMON domain,Cytochrome b561/ferric reductase transmembrane,Cytochrome b561 and DOMON domain-containing protein
AT3G25920	4867	2146	5726	10520	11038	11716	-1.24251	5.69e-13	6.83e-12	TRUE	RPL15	Ribosomal protein L15, conserved site,Ribosomal protein L15, bacterial-type,Ribosomal protein L18e/L15P,Ribosomal protein L15,Ribosomal L18e/L15P superfamily
AT2G02680	9	11	16	111	92	103	-2.73795	5.71e-13	6.85e-12	TRUE		Zinc finger, PHD-type,Protein kinase C-like, phorbol ester/diacylglycerol-binding domain,DC1,Zinc finger, RING/FYVE/PHD-type
AT3G03900	251	115	267	69	89	73	1.5846	5.77e-13	6.92e-12	TRUE	APK3	Adenylyl-sulfate kinase,P-loop containing nucleoside triphosphate hydrolase
AT1G67630	136	56	93	330	312	322	-1.57344	5.94e-13	7.12e-12	TRUE	POLA2	DNA polymerase alpha/epsilon, subunit B,DNA polymerase alpha, subunit B
AT5G55830	3	1	9	79	63	98	-3.68817	6.06e-13	7.25e-12	TRUE	LECRKS7	Protein kinase domain,Legume lectin domain,Serine/threonine-protein kinase, active site,Protein kinase-like domain superfamily,Concanavalin A-like lectin/glucanase domain superfamily,Protein kinase, ATP binding site
AT4G21215	712	389	790	309	340	359	1.07087	6.15e-13	7.36e-12	TRUE
AT2G20990	12056	6850	12452	7102	7627	7209	0.695046	6.33e-13	7.57e-12	TRUE	SYTA	C2 domain,Synaptotagmin-like mitochondrial-lipid-binding domain,C2 domain superfamily
AT5G23050	3505	3045	3514	1379	1363	1422	1.51212	6.62e-13	7.91e-12	TRUE	AAE17	AMP-dependent synthetase/ligase,AMP-binding, conserved site,AMP-binding enzyme, C-terminal domain
AT4G07820	8	10	10	89	264	104	-3.44109	6.68e-13	7.98e-12	TRUE		Cysteine-rich secretory protein, allergen V5/Tpx-1-related,CAP domain,Pathogenesis-related protein 1-like, SCP domain,CAP superfamily
AT4G14500	1474	967	1368	687	687	677	1.09729	6.94e-13	8.29e-12	TRUE		START domain,START-like domain superfamily
AT4G22540	913	424	933	1505	1765	1732	-0.978995	6.97e-13	8.32e-12	TRUE	ORP2A	Oxysterol-binding protein,Oxysterol-binding protein superfamily,Pleckstrin homology domain,PH-like domain superfamily
AT2G29140	3375	1848	3141	1760	2043	1736	0.777544	7.06e-13	8.42e-12	TRUE	APUM3	Pumilio RNA-binding repeat,Armadillo-like helical,Nucleic acid binding NABP,Armadillo-type fold,Pumilio homology domain,Pumilio, RNA binding domain
AT1G47270	975	543	1073	408	440	508	1.09898	7.1e-13	8.46e-12	TRUE	TULP6	Tubby, C-terminal,F-box domain,Tubby, C-terminal, conserved site,Tubby-like, C-terminal,F-box-like domain superfamily
AT2G43020	4129	1534	3205	1260	1471	1075	1.34273	7.1e-13	8.46e-12	TRUE	PAO2	Flavin amine oxidase,Amine oxidase,FAD/NAD(P)-binding domain superfamily
AT1G49380	657	244	624	1380	1599	1262	-1.33123	7.19e-13	8.57e-12	TRUE	CCS1	ResB-like domain,Cytochrome c biogenesis protein Ccs1/CcsB
AT1G04520	32	11	43	133	161	166	-2.21375	7.22e-13	8.59e-12	TRUE	CRRSP3	Gnk2-homologous domain
AT5G59840	1342	859	1204	564	614	643	1.10685	7.57e-13	9.01e-12	TRUE		Small GTPase superfamily,Small GTP-binding protein domain,P-loop containing nucleoside triphosphate hydrolase
AT1G33700	968	746	1001	360	378	448	1.41051	7.58e-13	9.02e-12	TRUE		Glycosyl-hydrolase family 116, catalytic region,Six-hairpin glycosidase-like,Beta-glucosidase GBA2-type,Glycosyl-hydrolase family 116, N-terminal
AT1G09520	988	616	941	478	474	462	1.04129	7.71e-13	9.17e-12	TRUE		Zinc finger, PHD-type, conserved site
AT1G26945	135	60	142	362	352	312	-1.43649	7.82e-13	9.28e-12	TRUE	PRE6	Myc-type, basic helix-loop-helix (bHLH) domain,Helix-loop-helix DNA-binding domain superfamily
AT1G32060	17628	8683	19923	30626	35773	32880	-0.943722	8.08e-13	9.6e-12	TRUE	PRK	Phosphoribulokinase,Phosphoribulokinase/uridine kinase,P-loop containing nucleoside triphosphate hydrolase
AT5G18660	972	236	915	3163	3090	2806	-1.97381	8.11e-13	9.63e-12	TRUE	DVR	NAD(P)-binding domain,NAD(P)-binding domain superfamily
AT2G43320	428	194	368	143	170	143	1.26975	8.14e-13	9.65e-12	TRUE		S-adenosyl-L-methionine-dependent methyltransferase
AT4G30330	104	33	81	293	286	249	-1.75906	8.22e-13	9.75e-12	TRUE		LSM domain, eukaryotic/archaea-type,LSM domain superfamily,Small nuclear ribonucleoprotein E
AT1G64670	1081	515	1033	499	497	477	0.988604	8.28e-13	9.81e-12	TRUE	BDG1	Alpha/beta hydrolase fold-1,Alpha/Beta hydrolase fold
AT2G21940	836	401	681	332	353	294	1.13317	8.39e-13	9.93e-12	TRUE	SK1	Shikimate kinase/Threonine synthase-like 1,Shikimate kinase, conserved site,P-loop containing nucleoside triphosphate hydrolase,Shikimate kinase/gluconokinase
AT1G06830	1	0	0	61	46	48	-5.06175	8.45e-13	1e-11	TRUE	GRXS11	Glutaredoxin,Glutaredoxin-like, plant II,Thioredoxin-like superfamily
AT4G34790	0	0	1	50	43	64	-5.06631	8.47e-13	1e-11	TRUE		Small auxin-up RNA
AT4G30600	6141	3010	6094	2529	3449	2981	0.929104	8.52e-13	1.01e-11	TRUE		Signal recognition particle, SRP54 subunit, GTPase domain,AAA+ ATPase domain,Signal recognition particle receptor, alpha subunit, N-terminal,Longin-like domain superfamily,Signal recognition particle, SRP54 subunit, helical bundle,P-loop containing nucleoside triphosphate hydrolase,SRP/SRP receptor, N-terminal
AT1G78865	5	0	14	124	91	103	-3.62291	8.74e-13	1.03e-11	TRUE
AT1G71960	1267	1085	1112	450	381	377	1.75048	8.92e-13	1.05e-11	TRUE	ABCG25	ABC transporter-like,AAA+ ATPase domain,ABC-2 type transporter,P-loop containing nucleoside triphosphate hydrolase
AT4G39040	290	109	333	670	856	886	-1.57131	8.99e-13	1.06e-11	TRUE		RNA-binding, CRM domain,YhbY-like superfamily
AT1G32440	1739	862	1592	800	884	694	0.98255	9.02e-13	1.06e-11	TRUE	PKP3	Pyruvate kinase,Pyruvate kinase-like, insert domain superfamily,Pyruvate kinase, barrel,Pyruvate kinase, C-terminal,Pyruvate/Phosphoenolpyruvate kinase-like domain superfamily,Pyruvate kinase, active site,Pyruvate kinase, C-terminal domain superfamily
AT3G62650	3181	2318	3324	1496	1355	1515	1.22336	9.03e-13	1.06e-11	TRUE
AT3G56400	10	8	26	131	583	160	-3.71491	9.21e-13	1.08e-11	TRUE	WRKY70	WRKY domain,WRKY domain superfamily
AT3G26280	3142	1762	2765	1588	1711	1548	0.849942	9.45e-13	1.11e-11	TRUE	CYP71B4	Cytochrome P450,Cytochrome P450, E-class, group I,Cytochrome P450, conserved site,Cytochrome P450 superfamily
AT4G31060	111	39	101	243	368	317	-1.71007	9.6e-13	1.13e-11	TRUE	ERF015	AP2/ERF domain,DNA-binding domain superfamily,AP2/ERF domain superfamily
AT2G42220	4026	1625	4376	8543	8858	10434	-1.33496	9.65e-13	1.14e-11	TRUE	STR9	Rhodanese-like domain,Rhodanese-like domain superfamily
AT3G50240	146	58	264	644	888	887	-2.19647	9.71e-13	1.14e-11	TRUE	KIN4B	Kinesin motor domain,Kinesin motor domain, conserved site,P-loop containing nucleoside triphosphate hydrolase,Kinesin-like protein,Kinesin motor domain superfamily
AT3G26932	84	30	161	467	621	526	-2.36927	1.02e-12	1.2e-11	TRUE	DRB3	Double-stranded RNA-binding domain
AT5G56190	1124	565	1294	486	538	540	1.07913	1.04e-12	1.22e-11	TRUE		WD40 repeat,WD40/YVTN repeat-like-containing domain superfamily,WD40-repeat-containing domain,WD40-repeat-containing domain superfamily
AT3G50300	411	282	345	142	143	136	1.50599	1.05e-12	1.23e-11	TRUE		Transferase
AT1G44800	1497	885	1120	487	643	495	1.31226	1.05e-12	1.23e-11	TRUE		EamA domain,WAT1-related protein
AT1G20190	373	259	352	1081	939	904	-1.34235	1.06e-12	1.24e-11	TRUE	EXPA11	Expansin,Expansin/pollen allergen, DPBB domain,Expansin, cellulose-binding-like domain,Expansin/Lol pI,RlpA-like protein, double-psi beta-barrel domain,Expansin, cellulose-binding-like domain superfamily,RlpA-like domain superfamily
AT2G47940	2764	1546	2857	5170	4848	5507	-0.935302	1.07e-12	1.26e-11	TRUE	DEGP2	PDZ domain,Peptidase S1C,Peptidase S1, PA clan,PDZ superfamily
AT3G26580	6381	4024	6185	3317	3810	3425	0.855816	1.08e-12	1.27e-11	TRUE		Tetratricopeptide-like helical domain superfamily,Tetratricopeptide repeat-containing domain,Tetratricopeptide repeat
AT2G14260	2710	1643	2957	1458	1689	1587	0.813291	1.11e-12	1.3e-11	TRUE	PIP	Alpha/beta hydrolase fold-1,Peptidase S33,Proline iminopeptidase,Alpha/Beta hydrolase fold
AT2G16710	792	451	763	387	424	377	0.937753	1.11e-12	1.3e-11	TRUE		FeS cluster biogenesis,FeS cluster insertion protein,FeS cluster insertion, C-terminal, conserved site,HesB-like domain superfamily
AT5G03170	562	295	472	224	244	226	1.1123	1.12e-12	1.31e-11	TRUE	FLA11	FAS1 domain,FAS1 domain superfamily
AT4G37925	433	136	437	1091	1187	1063	-1.60093	1.13e-12	1.32e-11	TRUE	NDHM	NAD(P)H-quinone oxidoreductase subunit M
AT5G16840	1250	638	1265	602	709	630	0.865218	1.14e-12	1.33e-11	TRUE	BPA1	RNA recognition motif domain,RNA-binding domain superfamily
AT1G18810	739	414	838	287	393	350	1.12023	1.15e-12	1.34e-11	TRUE	PKS3
AT4G13340	1041	573	587	3350	2764	2606	-1.74076	1.17e-12	1.37e-11	TRUE	LRX3	Leucine-rich repeat-containing N-terminal, plant-type,Leucine-rich repeat domain superfamily
AT5G57540	2	2	2	44	67	59	-4.02928	1.19e-12	1.39e-11	TRUE	XTH13	Glycoside hydrolase family 16,Glycoside hydrolase, family 16, active site,Beta-glucanase,Xyloglucan endo-transglycosylase, C-terminal,Concanavalin A-like lectin/glucanase domain superfamily,Xyloglucan endotransglucosylase/hydrolase
AT1G70820	2643	1409	2672	3898	4471	4478	-0.756881	1.21e-12	1.42e-11	TRUE		Alpha-D-phosphohexomutase superfamily,Alpha-D-phosphohexomutase, alpha/beta/alpha domain I,Alpha-D-phosphohexomutase, alpha/beta/alpha domain II,Alpha-D-phosphohexomutase, alpha/beta/alpha domain III,Alpha-D-phosphohexomutase, alpha/beta/alpha I/II/III
AT2G35880	291	158	445	871	1031	1204	-1.62215	1.22e-12	1.42e-11	TRUE	WDL4	TPX2, C-terminal
AT3G23940	1092	510	888	1675	2178	1806	-1.00473	1.23e-12	1.43e-11	TRUE	DHAD	Dihydroxy-acid/6-phosphogluconate dehydratase,Dihydroxy-acid dehydratase,Dihydroxy-acid/6-phosphogluconate dehydratase, conserved site,IlvD/EDD, N-terminal domain
AT5G43990	94	34	99	252	266	273	-1.63739	1.23e-12	1.44e-11	TRUE	SUVR2	SET domain,Pre-SET domain,WIYLD domain,Histone-lysine N-methyltransferase SUVR4/SUVR1/SUVR2
AT4G11660	445	266	318	133	114	89	1.78898	1.25e-12	1.45e-11	TRUE	HSFB2B	Heat shock factor (HSF)-type, DNA-binding,Heat shock transcription factor family,Winged helix-like DNA-binding domain superfamily,Winged helix DNA-binding domain superfamily
AT4G31820	596	320	648	1047	1439	1169	-1.04088	1.26e-12	1.46e-11	TRUE	NPY1	BTB/POZ domain,SKP1/BTB/POZ domain superfamily,NPH3 domain,BTB/POZ domain-containing protein NPY1
AT3G60690	1402	692	914	376	495	334	1.49547	1.27e-12	1.48e-11	TRUE		Small auxin-up RNA
AT2G37030	0	0	3	52	48	70	-4.59514	1.27e-12	1.48e-11	TRUE		Small auxin-up RNA
AT4G12480	161	102	81	850	2043	575	-2.88527	1.28e-12	1.48e-11	TRUE	EARLI1	Bifunctional inhibitor/plant lipid transfer protein/seed storage helical domain,Hydrophobic seed protein,Bifunctional inhibitor/plant lipid transfer protein/seed storage helical domain superfamily
AT3G11330	1280	895	1217	553	644	580	1.14896	1.29e-12	1.5e-11	TRUE	PIRL9	Leucine-rich repeat,Leucine-rich repeat, typical subtype,Leucine-rich repeat domain superfamily
AT5G01590	1502	583	1660	3128	3693	3994	-1.39124	1.3e-12	1.5e-11	TRUE	TIC56	Domain of unknown function DUF4339,GYF-like domain superfamily
AT5G49555	595	253	533	1028	1208	1002	-1.06847	1.32e-12	1.53e-11	TRUE		Amine oxidase,FAD/NAD(P)-binding domain superfamily
AT1G03290	1176	610	1371	482	633	512	1.11168	1.4e-12	1.62e-11	TRUE
AT5G43700	435	171	632	1334	1676	1694	-1.77936	1.4e-12	1.62e-11	TRUE	IAA4	PB1 domain,AUX/IAA protein,AUX/IAA domain
AT2G18240	495	286	588	219	201	221	1.25218	1.43e-12	1.66e-11	TRUE		Retrieval of early ER protein Rer1
AT2G41200	307	283	308	90	86	101	1.91597	1.44e-12	1.67e-11	TRUE
AT5G05940	27	14	40	120	145	165	-2.17921	1.47e-12	1.7e-11	TRUE	ROPGEF5	PRONE domain
AT3G19620	398	225	435	132	77	119	1.8128	1.54e-12	1.78e-11	TRUE	BXL5	Glycoside hydrolase, family 3, N-terminal,Glycoside hydrolase family 3 C-terminal domain,Immunoglobulin-like fold,Glycoside hydrolase superfamily,Fibronectin type III-like domain,Glycoside hydrolase family 3 C-terminal domain superfamily,Glycoside hydrolase, family 3, N-terminal domain superfamily
AT1G65985	30	12	39	112	189	159	-2.27294	1.56e-12	1.8e-11	TRUE		Protein of unknown function DUF247, plant
AT5G23730	807	503	466	183	169	104	2.1345	1.57e-12	1.81e-11	TRUE	RUP2	WD40 repeat,WD40/YVTN repeat-like-containing domain superfamily,WD40-repeat-containing domain,WD40-repeat-containing domain superfamily
AT2G21045	132	110	139	385	544	429	-1.56678	1.58e-12	1.82e-11	TRUE	HAC1	Rhodanese-like domain,Rhodanese-like domain superfamily
AT5G03285	201	130	154	51	45	49	1.91323	1.59e-12	1.84e-11	TRUE
AT4G16141	203	59	222	561	652	730	-1.86502	1.61e-12	1.86e-11	TRUE		Zinc finger, GATA-type,Zinc finger, NHR/GATA-type
AT5G49160	604	301	715	1339	1316	1549	-1.21487	1.62e-12	1.86e-11	TRUE	DMT1	Bromo adjacent homology (BAH) domain,C-5 cytosine methyltransferase,DNA (cytosine-5)-methyltransferase 1-like,DNA methylase, C-5 cytosine-specific, active site,DNA (cytosine-5)-methyltransferase 1, replication foci domain,S-adenosyl-L-methionine-dependent methyltransferase,DNA methylase, C-5 cytosine-specific, conserved site
AT2G43530	204	46	194	567	842	706	-2.10468	1.69e-12	1.94e-11	TRUE	ATTI3	Scorpion long chain toxin/defensin,Knottin, scorpion toxin-like,Knottin, scorpion toxin-like superfamily
AT5G50335	36	9	28	150	127	137	-2.29845	1.7e-12	1.96e-11	TRUE
AT1G18650	397	237	519	1158	980	1194	-1.35085	1.74e-12	2.01e-11	TRUE	PDCB3	X8 domain
AT5G19040	23	16	15	107	112	114	-2.32689	1.75e-12	2.02e-11	TRUE	IPT5	tRNA dimethylallyltransferase,P-loop containing nucleoside triphosphate hydrolase
AT1G55210	1782	762	1294	587	660	480	1.30036	1.78e-12	2.05e-11	TRUE	DIR20	Dirigent protein,Allene oxide cyclase/dirigent protein
AT1G45976	1106	732	1046	484	535	547	1.0868	1.79e-12	2.05e-11	TRUE	SBP1	Zinc finger, RING-type,E3 ubiquitin-protein ligase BOI-like
AT5G11270	466	213	522	902	1043	969	-1.12107	1.8e-12	2.07e-11	TRUE	OCP3	Homeobox domain,Homeobox-like domain superfamily
AT1G05470	153	70	199	450	435	464	-1.51541	1.82e-12	2.09e-11	TRUE	IP5P6	Inositol polyphosphate-related phosphatase,Endonuclease/exonuclease/phosphatase superfamily
AT4G12040	3131	1986	2773	1490	1576	1399	1.02726	1.94e-12	2.22e-11	TRUE	SAP7	Zinc finger, AN1-type,Zinc finger, A20-type,AN1-like Zinc finger
AT5G53350	6587	3355	6605	3432	4093	3484	0.75441	1.94e-12	2.22e-11	TRUE	CLPX1	AAA+ ATPase domain,ATPase, AAA-type, core,Clp protease, ATP-binding subunit ClpX,Clp ATPase, C-terminal,P-loop containing nucleoside triphosphate hydrolase
AT4G13370	52	22	72	233	203	205	-1.95142	1.94e-12	2.23e-11	TRUE		Protein of unknown function DUF936, plant
AT4G00355	2131	1293	2162	1163	1256	1216	0.810126	2e-12	2.29e-11	TRUE	ATI2
AT1G28765	221	144	212	74	54	65	1.7443	2.03e-12	2.32e-11	TRUE
AT4G01960	1221	826	1109	497	580	569	1.15243	2.03e-12	2.33e-11	TRUE
AT3G06520	136	50	114	20	20	23	2.30405	2.05e-12	2.34e-11	TRUE		Agenet-like domain,Agenet domain, plant type
AT5G38340	38	12	24	111	166	134	-2.23921	2.09e-12	2.39e-11	TRUE		NB-ARC,Leucine-rich repeat 3,P-loop containing nucleoside triphosphate hydrolase,Leucine-rich repeat domain superfamily,Winged helix DNA-binding domain superfamily,Toll/interleukin-1 receptor homology (TIR) domain,Toll/interleukin-1 receptor homology (TIR) domain superfamily
AT2G28990	1	2	7	52	132	73	-3.94547	2.11e-12	2.41e-11	TRUE		Protein kinase domain,Serine/threonine-protein kinase, active site,Protein kinase-like domain superfamily,Protein kinase, ATP binding site,Malectin-like carbohydrate-binding domain,Leucine-rich repeat domain superfamily
AT4G14330	10	5	48	253	258	335	-3.37565	2.16e-12	2.47e-11	TRUE	KIN10A	Kinesin motor domain,P-loop containing nucleoside triphosphate hydrolase,Kinesin-like protein,Kinesin motor domain superfamily
AT5G28830	391	228	379	97	173	114	1.55591	2.17e-12	2.47e-11	TRUE		EF-hand domain pair
AT5G14220	551	300	650	1037	1218	1231	-1.04044	2.17e-12	2.48e-11	TRUE	HEMG2	Amine oxidase,Protoporphyrinogen oxidase,FAD/NAD(P)-binding domain superfamily
AT3G27025	79	59	165	16	13	9	2.96447	2.23e-12	2.54e-11	TRUE
AT1G05385	203	125	209	410	492	432	-1.11077	2.23e-12	2.54e-11	TRUE	PSB27-2	Photosystem II Pbs27
AT3G22980	1297	672	1117	564	684	547	0.9596	2.28e-12	2.6e-11	TRUE		Elongation factor EFG, domain V-like,Transcription factor, GTP-binding domain,Translation elongation factor EFTu-like, domain 2,Translation protein, beta-barrel domain superfamily,Ribosomal protein S5 domain 2-type fold, subgroup,Ribosomal protein S5 domain 2-type fold,P-loop containing nucleoside triphosphate hydrolase,EF-G domain III/V-like
AT2G38640	320	162	347	85	135	110	1.47788	2.36e-12	2.69e-11	TRUE		LURP-one-related,Tubby-like, C-terminal
AT1G52410	132	38	192	490	1093	729	-2.4715	2.37e-12	2.69e-11	TRUE	TSA1
AT1G79630	1088	622	1107	532	655	555	0.876166	2.38e-12	2.71e-11	TRUE		PPM-type phosphatase domain,Protein phosphatase 2C family,PPM-type phosphatase domain superfamily
AT3G18524	177	86	204	425	420	435	-1.28629	2.41e-12	2.73e-11	TRUE	MSH2	DNA mismatch repair protein MutS, C-terminal,DNA mismatch repair protein MutS-like, N-terminal,DNA mismatch repair protein MutS, core,DNA mismatch repair protein MutS, connector domain,DNA mismatch repair protein MutS, clamp,DNA mismatch repair Msh2-type,DNA mismatch repair protein MutS, N-terminal,P-loop containing nucleoside triphosphate hydrolase,DNA mismatch repair protein Msh2,DNA mismatch r…
AT3G27060	853	291	543	1828	1731	2461	-1.67478	2.43e-12	2.75e-11	TRUE	TSO2	Ribonucleotide reductase small subunit family,Ferritin-like superfamily,Ribonucleotide reductase small subunit, acitve site,Ribonucleotide reductase small subunit
AT4G24090	512	238	460	823	912	902	-0.95462	2.44e-12	2.77e-11	TRUE
AT4G36280	28	11	28	128	130	101	-2.19506	2.45e-12	2.78e-11	TRUE	MORC2	Histidine kinase/HSP90-like ATPase,Histidine kinase/HSP90-like ATPase superfamily
AT1G29890	1724	799	1713	808	839	749	0.968597	2.48e-12	2.81e-11	TRUE		Cas1p 10 TM acyl transferase domain
AT4G11900	115	53	141	285	421	338	-1.57422	2.48e-12	2.82e-11	TRUE		Protein kinase domain,S-locus glycoprotein domain,Bulb-type lectin domain,PAN/Apple domain,Serine/threonine-protein kinase, active site,Protein kinase-like domain superfamily,S-receptor-like serine/threonine-protein kinase,Bulb-type lectin domain superfamily,Serine-threonine/tyrosine-protein kinase, catalytic domain
AT4G08040	1	1	4	46	73	53	-4.04204	2.5e-12	2.83e-11	TRUE	ACS11	Aminotransferases, class-I, pyridoxal-phosphate-binding site,Aminotransferase, class I/classII,Pyridoxal phosphate-dependent transferase, major region, subdomain 1,Pyridoxal phosphate-dependent transferase, subdomain 2,Pyridoxal phosphate-dependent transferase
AT5G19890	4	1	0	55	128	47	-4.42841	2.51e-12	2.84e-11	TRUE	PER59	Plant peroxidase,Haem peroxidase, plant/fungal/bacterial,Haem peroxidase,Peroxidases heam-ligand binding site,Peroxidase, active site,Secretory peroxidase
AT3G60390	269	163	397	759	831	809	-1.35184	2.53e-12	2.86e-11	TRUE	HAT3	Homeobox domain,Leucine zipper, homeobox-associated,HD-ZIP protein, N-terminal,Homeobox-like domain superfamily,Homeobox, conserved site
AT5G08610	1279	731	1181	2014	2326	2433	-0.889419	2.56e-12	2.89e-11	TRUE	RH26	Helicase, C-terminal,DEAD/DEAH box helicase domain,Helicase superfamily 1/2, ATP-binding domain,RNA helicase, DEAD-box type, Q motif,P-loop containing nucleoside triphosphate hydrolase
AT5G58020	2592	1533	1962	1032	993	1005	1.20427	2.57e-12	2.91e-11	TRUE		Replication termination factor 2,Zinc finger, RING/FYVE/PHD-type,Replication termination factor 2, RING-finger
AT5G23540	3238	1671	3028	1646	1885	1844	0.73472	2.6e-12	2.94e-11	TRUE	RPN11	JAB1/MPN/MOV34 metalloenzyme domain,Rpn11/EIF3F, C-terminal,26S Proteasome non-ATPase regulatory subunit 14
AT1G33240	506	242	909	1916	2471	2475	-1.88694	2.61e-12	2.95e-11	TRUE	AT-GTL1	Myb-like domain,SANT/Myb domain
AT2G32400	117	63	136	300	386	283	-1.42354	2.65e-12	2.99e-11	TRUE	GLR3.7	Ionotropic glutamate receptor,Solute-binding protein family 3/N-terminal domain of MltF,Receptor, ligand binding region,Ionotropic glutamate receptor, plant,Periplasmic binding protein-like I
AT4G15680	39	12	30	113	168	137	-2.14865	2.68e-12	3.02e-11	TRUE	GRXS4	Glutaredoxin,Glutaredoxin-like, plant II,Glutaredoxin subgroup,Thioredoxin-like superfamily
AT3G20100	1706	792	1428	755	753	677	1.00177	2.69e-12	3.03e-11	TRUE	CYP705A19	Cytochrome P450,Cytochrome P450, E-class, group I,Cytochrome P450, conserved site,Cytochrome P450 superfamily
AT5G60650	160	60	124	30	23	18	2.3258	2.71e-12	3.05e-11	TRUE
AT1G58080	2183	1148	2001	3143	3470	3272	-0.709627	2.75e-12	3.1e-11	TRUE	HISN1A	ATP phosphoribosyltransferase HisG,Nitrogen regulatory PII-like, alpha/beta,Histidine biosynthesis HisG, C-terminal,ATP phosphoribosyltransferase, catalytic domain,Nitrogen regulatory protein PII/ATP phosphoribosyltransferase, C-terminal,ATP phosphoribosyltransferase, conserved site
AT5G62690	6216	3302	5834	9776	9718	10203	-0.773556	2.85e-12	3.21e-11	TRUE	TUBB3	Tubulin,Beta tubulin,Tubulin/FtsZ, GTPase domain,Tubulin/FtsZ, C-terminal,Beta tubulin, autoregulation binding site,Tubulin, conserved site,Tubulin/FtsZ, 2-layer sandwich domain,Tubulin/FtsZ, GTPase domain superfamily,Tubulin/FtsZ, C-terminal domain superfamily
AT5G36930	188	117	191	431	784	526	-1.5749	2.89e-12	3.26e-11	TRUE		Toll/interleukin-1 receptor homology (TIR) domain,NB-ARC,P-loop containing nucleoside triphosphate hydrolase,Leucine-rich repeat domain superfamily,Toll/interleukin-1 receptor homology (TIR) domain superfamily
AT5G63850	192	63	131	523	532	384	-1.73052	2.9e-12	3.26e-11	TRUE	AAP4	Amino acid transporter, transmembrane domain
AT3G06080	759	428	733	1204	1447	1489	-0.916434	2.93e-12	3.29e-11	TRUE	TBL10	PMR5 N-terminal domain,PC-Esterase,Trichome birefringence-like family
AT5G48460	54	19	102	329	321	430	-2.43341	2.96e-12	3.32e-11	TRUE	FIM2	Actinin-type actin-binding domain, conserved site,Calponin homology domain,EF-hand domain pair,Calponin-like domain superfamily
AT5G66310	205	131	287	513	682	656	-1.37272	2.97e-12	3.33e-11	TRUE	KIN7H	Kinesin motor domain,Kinesin motor domain, conserved site,NPK1-activating kinesin-like protein, C-terminal,P-loop containing nucleoside triphosphate hydrolase,Kinesin-like protein,Kinesin motor domain superfamily
Novel00094	8	8	14	79	89	79	-2.69917	2.97e-12	3.34e-11	TRUE
AT3G01820	1610	872	1218	591	738	609	1.12428	2.98e-12	3.35e-11	TRUE		Adenylate kinase/UMP-CMP kinase,P-loop containing nucleoside triphosphate hydrolase
AT3G54820	861	478	806	370	271	280	1.37781	3.08e-12	3.45e-11	TRUE	PIP2-5	Major intrinsic protein,Major intrinsic protein, conserved site,Aquaporin-like,Aquaporin transporter
AT5G45280	975	570	914	435	546	430	0.992381	3.11e-12	3.49e-11	TRUE	PAE11	Pectinacetylesterase/NOTUM,Alpha/Beta hydrolase fold
AT2G01990	80	25	68	204	219	232	-1.75152	3.11e-12	3.49e-11	TRUE
AT5G05740	1749	724	1691	3170	3196	3337	-1.07638	3.12e-12	3.5e-11	TRUE	EGY2
AT3G20720	1509	822	1528	818	897	832	0.773484	3.2e-12	3.58e-11	TRUE		UHRF1-binding protein 1-like,Vacuolar protein sorting-associated protein 13, N-terminal domain
AT1G55730	1043	616	820	312	469	342	1.34429	3.27e-12	3.66e-11	TRUE	CAX5	Calcium/proton exchanger,Calcium/proton exchanger CAX,Sodium/calcium exchanger membrane region
AT5G41050	290	100	245	704	622	624	-1.47424	3.33e-12	3.73e-11	TRUE
AT4G31360	51	27	45	139	168	160	-1.70857	3.34e-12	3.74e-11	TRUE		Selenoprotein, Rdx type,Thioredoxin-like superfamily
AT5G15210	416	212	286	1056	948	819	-1.42143	3.36e-12	3.75e-11	TRUE	ZHD8	Homeodomain, ZF-HD class,ZF-HD homeobox protein, Cys/His-rich dimerisation domain,Homeobox-like domain superfamily
AT3G19100	3475	2289	4559	1786	1855	1918	1.06997	3.44e-12	3.84e-11	TRUE	CRK2	Protein kinase domain,Serine/threonine-protein kinase, active site,Protein kinase-like domain superfamily,EF-hand domain pair,Protein kinase, ATP binding site
AT2G01950	389	278	395	1012	934	933	-1.21323	3.46e-12	3.86e-11	TRUE	BRL2	Protein kinase domain,Leucine-rich repeat,Leucine-rich repeat, typical subtype,Serine/threonine-protein kinase, active site,Protein kinase-like domain superfamily,Leucine-rich repeat-containing N-terminal, plant-type,Protein kinase, ATP binding site,Leucine-rich repeat domain superfamily
AT5G17190	2718	1382	2061	1117	1196	1160	1.00569	3.47e-12	3.87e-11	TRUE		B-cell receptor-associated protein 29/31
AT3G12610	547	213	417	1480	1052	1283	-1.539	3.53e-12	3.94e-11	TRUE	DRT100	Leucine-rich repeat,Leucine-rich repeat-containing N-terminal, plant-type,Leucine-rich repeat domain superfamily
AT4G09040	1055	516	1299	2188	2417	2571	-1.16577	3.6e-12	4e-11	TRUE		RNA recognition motif domain,RNA-binding domain superfamily
AT4G09750	1555	692	1119	356	562	303	1.6147	3.6e-12	4e-11	TRUE		Short-chain dehydrogenase/reductase SDR,NAD(P)-binding domain superfamily
AT4G16990	2814	1184	3049	5072	6970	5955	-1.20264	3.61e-12	4.01e-11	TRUE	RLM3	NB-ARC,Brevis radix (BRX) domain,P-loop containing nucleoside triphosphate hydrolase,Toll/interleukin-1 receptor homology (TIR) domain,Toll/interleukin-1 receptor homology (TIR) domain superfamily
[truncated: 6,178 more rows]

## Sheet: B
down-regulated genes in TZF1 OE after NaCl treatment
AT5G14920
AT5G65730
AT1G52190
AT5G25460
AT2G30010
AT5G63180
AT1G74670
AT2G06850
AT2G38310
AT2G40610
AT1G68520
AT5G61440
AT5G59090
AT3G58120
AT5G08330
Novel00031
AT3G14310
AT2G22122
AT5G49730
AT1G32450
AT4G23820
AT1G23480
AT5G48490
AT5G52882
AT4G21850
AT2G10940
AT2G34510
AT1G75500
AT2G17230
AT5G16250
AT4G33270
AT5G64100
AT3G13000
AT1G66940
AT5G61130
AT1G21270
AT3G53460
AT2G38120
AT1G73830
AT5G23210
AT3G23890
AT3G53190
AT3G56980
AT5G66230
AT1G03870
AT3G01480
AT4G38160
AT5G06150
AT3G51740
AT3G20395
AT5G33370
AT1G63260
AT4G05190
AT3G28860
AT1G30520
AT1G18370
AT1G54000
AT2G40490
AT2G42380
AT4G00950
AT1G02730
AT1G22330
AT2G41990
AT1G76110
AT3G14220
AT4G08950
AT2G05790
AT1G80280
AT2G14247
AT2G25060
AT4G09160
AT2G37640
AT3G54920
AT2G01420
AT5G08280
AT3G60320
AT4G19690
AT4G22490
AT1G63100
AT1G27020
AT5G22580
AT1G49730
AT1G13609
AT2G33330
AT3G25980
AT2G41240
AT5G44130
AT5G20630
AT1G21910
AT2G16270
AT4G03210
AT1G18250
AT5G19190
AT3G17640
AT5G23910
AT3G10520
AT3G04290
AT3G51080
AT2G45470
AT5G03355
AT5G02890
AT3G20440
AT4G04570
AT5G04150
AT2G45180
AT5G25090
AT4G34290
AT2G43535
AT1G70880
AT3G18050
AT5G26280
AT1G16630
AT5G05250
AT1G47395
AT3G27850
AT1G54010
AT1G23030
AT3G08920
AT4G21410
AT4G31840
AT5G10560
AT4G20940
AT3G46490
AT1G01430
AT3G51280
AT5G63310
AT2G21790
AT4G20430
AT4G12420
AT5G61590
AT5G25190
AT1G72910
AT1G44110
AT2G44740
AT5G11420
AT1G15210
AT2G18300
AT2G36050
AT1G08560
AT1G73330
AT1G03475
AT5G21930
AT5G44680
AT3G22970
AT5G44020
AT5G62350
AT3G13690
AT1G29660
AT3G18680
AT5G65970
AT2G28950
AT1G05805
AT4G03100
AT5G04960
AT2G28960
AT3G02120
AT4G39710
AT1G15820
AT1G50490
AT5G19770
AT1G15290
AT4G19380
AT2G27402
AT2G23620
AT4G33260
AT5G60930
AT3G06070
AT4G36540
AT4G13840
AT5G66750
AT3G07010
AT1G49750
AT5G02760
AT1G16390
AT3G02170
AT1G15570
AT4G02800
AT3G20150
AT1G29910
AT1G10020
AT1G12900
AT3G02640
AT1G72250
AT3G62110
AT4G11460
AT5G26670
AT5G48310
AT3G07460
AT3G61310
AT1G47400
AT2G37380
AT2G29980
AT4G25090
AT5G50375
AT5G14910
AT4G11290
AT5G03870
AT3G52380
AT1G76310
AT4G21820
AT1G20340
AT1G68400
AT5G07580
AT3G16250
AT4G33000
AT1G22690
AT1G71880
AT3G54260
AT1G75750
AT1G76990
AT5G11510
AT5G04190
AT1G53140
AT1G14210
AT2G47160
AT1G72930
AT5G56120
AT2G42870
AT4G29030
AT5G32450
AT5G54380
AT5G23020
AT5G38430
AT4G00020
AT2G37660
AT1G35680
AT3G23730
AT4G01730
AT4G09420
AT2G26760
AT2G41090
AT5G63600
AT2G15090
AT3G13120
AT3G09035
AT4G23800
AT3G20380
AT1G52100
AT2G16380
AT4G14750
AT2G24060
AT3G14840
AT1G49570
AT4G32570
AT3G43960
AT2G18290
AT1G20010
AT3G51290
AT1G69200
AT1G11430
AT1G77210
AT1G29025
AT1G66270
AT3G12870
AT3G15550
AT4G02850
AT5G49760
AT1G52230
AT5G22940
AT3G61210
AT5G38940
AT3G50060
AT1G21830
AT2G23690
AT4G17810
AT1G32780
AT5G43350
AT2G34190
AT3G27690
AT3G55660
AT3G23670
AT2G34620
AT4G21270
AT2G28000
AT1G67090
AT5G15350
AT1G09750
AT1G72920
AT1G56050
AT1G02150
AT5G17160
AT2G43030
AT5G36870
AT1G70890
AT4G29310
AT5G63140
AT2G32010
AT2G43520
AT2G40330
AT5G13090
AT4G28780
AT5G28500
AT4G17460
AT4G04840
AT5G54630
AT5G39860
AT5G63780
AT4G14130
AT5G27390
AT1G76540
AT4G12980
AT3G63160
AT4G10340
AT1G03780
AT4G26555
AT1G36060
AT5G62360
AT5G58250
AT1G51940
AT4G24750
AT1G33790
AT4G15830
AT4G17560
AT2G23600
AT1G47670
AT5G23310
AT2G32100
AT4G22212
AT4G25080
AT3G13510
AT4G27440
AT5G48220
AT5G57700
AT1G75640
AT1G06950
AT4G22010
AT5G28770
AT4G16370
AT3G13760
AT5G19530
AT5G23060
AT3G50750
AT3G56650
AT1G68890
AT4G19020
AT2G44640
AT1G02800
AT1G54385
AT5G59870
AT1G11350
AT5G60150
AT4G14310
AT2G01900
AT3G21055
AT5G23820
AT3G23880
AT3G18890
AT3G12145
AT5G49740
AT3G54090
AT3G18080
AT5G02160
AT2G43140
AT5G55520
AT3G25717
AT5G51545
AT3G62030
AT1G19150
AT4G21280
AT1G62750
AT3G55330
AT1G30840
AT4G09650
AT1G03630
AT4G37240
AT2G34680
AT4G23290
AT1G03130
AT3G06750
AT3G17170
AT1G55490
AT1G74940
AT1G68190
AT5G10170
AT5G03615
AT5G14610
AT5G62550
AT5G45670
AT5G38410
AT1G04430
AT3G24300
AT1G50040
AT1G62780
AT4G36180
AT3G52150
AT4G31850
AT1G13110
AT4G02060
AT4G34830
AT1G71020
AT4G38062
AT1G74070
AT3G14190
AT5G51560
AT2G37025
AT5G38420
AT1G13650
AT1G80830
AT1G72430
AT4G26660
AT3G45650
AT2G37050
AT3G48730
AT5G39210
AT2G07690
AT1G76100
AT3G20390
AT2G33800
AT3G54560
AT1G73020
AT3G56480
AT4G31050
AT3G27180
AT2G16850
AT4G28680
AT5G19780
AT1G28670
AT2G22980
AT2G22610
AT1G05700
AT3G23800
AT1G50240
AT5G67100
AT4G29060
AT5G22410
AT5G03150
AT5G45680
AT1G59990
AT3G07540
AT5G18600
AT3G42800
AT5G56530
AT1G06660
AT3G23510
AT2G37390
AT5G56550
AT2G31010
AT4G12730
AT1G75690
AT1G19670
AT3G50270
AT2G42040
AT5G26742
AT1G22530
AT2G22170
AT3G54400
AT1G20840
AT1G09460
AT1G10780
AT4G17870
AT3G28910
AT5G22920
AT1G80560
AT3G16690
AT2G27970
AT5G46280
AT4G32830
AT5G19090
AT5G63570
AT4G37800
AT5G10390
AT1G09390
AT3G54210
AT3G27830
AT4G04640
AT1G26150
AT3G53900
AT3G11520
AT2G14100
AT3G04790
AT5G10570
AT5G49630
AT1G48350
AT1G30760
AT1G07320
AT3G28040
AT3G01440
AT5G50740
AT2G01520
AT1G50900
AT1G27480
AT1G73655
AT4G33360
AT2G39705
AT5G27360
Novel00059
AT4G30020
AT5G48360
AT2G28620
AT2G26440
AT1G29460
AT4G38660
AT5G49770
AT5G15130
AT5G10150
AT1G03457
AT1G23360
AT1G69700
AT5G62280
AT1G56190
AT4G02540
AT3G03130
AT5G45930
AT3G11110
AT4G15690
AT5G11250
AT4G05200
AT1G60060
AT1G09090
AT1G60600
AT5G46330
AT5G58710
AT3G09580
AT1G01080
AT5G67270
AT3G56970
AT5G65700
AT4G02790
AT5G03390
AT1G50460
AT4G13500
AT1G53940
AT2G44380
AT2G41720
AT2G02950
AT2G34060
AT1G29280
AT5G16400
AT1G53520
AT5G58480
AT5G66770
AT5G53490
AT1G23790
AT4G37490
AT4G15390
AT3G10690
AT5G11450
AT4G23400
AT3G18730
AT3G15630
AT1G67110
AT5G06290
AT3G06730
AT3G54880
AT1G60390
AT4G13410
AT5G54270
AT2G20180
AT3G52500
AT5G65360
AT1G32990
AT1G66100
AT5G65440
AT1G78450
AT3G12150
AT3G45410
AT5G61000
AT3G44890
AT1G75820
AT3G26610
AT2G36430
AT1G35140
AT2G28970
AT4G37110
AT4G26670
AT3G56000
AT5G52840
AT3G57860
AT3G07990
AT3G14930
AT2G33793
AT1G53390
AT3G22880
AT2G42110
AT2G29290
AT1G11860
AT1G13260
AT5G45490
AT3G19040
AT5G56040
AT3G23530
AT1G49130
AT4G22230
AT5G17820
AT1G56340
AT3G06980
AT4G24350
AT5G62390
AT1G52750
AT1G58370
AT3G03265
AT2G33560
AT3G13560
AT1G56680
AT1G69770
AT5G45700
AT3G13180
AT3G53250
AT2G14880
AT1G60550
AT5G08260
AT5G40950
AT3G28180
AT5G18570
AT1G54820
AT2G46330
AT5G10400
AT5G11160
AT5G24314
AT4G18340
AT1G53990
AT4G25050
AT1G09200
AT4G30170
AT5G67060
AT1G23020
AT4G16563
AT3G01810
AT3G01710
AT2G37950
AT2G07680
AT2G47750
AT1G07560
AT3G06770
AT1G18730
AT1G10930
AT4G34770
AT5G23840
AT3G49500
AT2G34020
Novel00049
AT1G62280
AT4G23270
AT4G18480
AT5G35790
AT3G23700
AT3G05140
AT1G75180
AT5G47500
AT3G52525
AT4G01680
AT1G77630
AT2G19170
AT5G66470
AT3G07470
AT1G49870
AT1G51830
AT4G25835
AT1G80650
AT4G12390
AT3G63510
AT3G60750
AT2G24090
AT1G04040
AT4G02270
AT3G15030
AT2G45510
AT1G72890
AT2G25480
AT4G04955
AT5G52780
AT2G15890
AT3G19480
AT3G18110
AT1G61450
AT5G10250
AT5G11480
AT5G05180
AT2G29320
AT1G66970
AT3G49110
AT5G06740
AT3G14240
AT1G02810
AT3G09940
AT1G54730
AT1G70560
AT2G25270
AT4G19530
AT3G51720
AT3G54050
AT5G02515
AT4G31000
AT5G02540
AT1G65710
AT5G44400
AT3G11630
AT2G40550
AT5G20950
AT5G63020
AT3G49260
AT3G19050
AT3G45050
AT3G60840
AT5G41880
AT1G73110
AT1G11000
AT1G27460
AT3G06030
AT1G51850
AT1G70090
AT1G67050
AT2G20850
AT1G06350
AT4G05520
AT1G64170
AT3G46780
AT2G36120
AT3G01860
AT5G59080
AT5G13060
AT4G39675
AT4G15510
AT4G15340
AT4G13575
AT1G15125
AT5G49170
AT4G38520
AT1G31330
AT5G16190
AT1G70410
AT4G17600
AT1G12010
AT3G15850
AT1G77460
AT3G12930
AT5G27330
AT3G19820
AT4G22860
AT5G06870
AT3G46740
AT5G47780
AT5G38970
AT5G47220
AT3G25920
AT2G02680
AT1G67630
AT5G55830
AT4G07820
AT4G22540
AT1G49380
AT1G04520
AT1G26945
AT1G32060
AT5G18660
AT4G30330
AT1G06830
AT4G34790
AT1G78865
AT4G39040
AT3G56400
AT4G31060
AT2G42220
AT3G50240
AT3G26932
AT1G20190
AT2G47940
AT4G37925
AT4G13340
AT5G57540
AT1G70820
AT2G35880
AT3G23940
AT5G43990
AT4G31820
AT2G37030
AT4G12480
AT5G01590
AT5G49555
AT5G43700
AT5G05940
AT1G65985
AT2G21045
AT4G16141
AT5G49160
AT2G43530
AT5G50335
AT1G18650
AT5G19040
AT5G11270
AT1G05470
AT4G13370
AT5G38340
AT2G28990
AT4G14330
AT5G14220
AT1G05385
AT1G52410
AT3G18524
AT3G27060
AT4G24090
AT4G36280
AT4G11900
AT4G08040
AT5G19890
AT3G60390
AT5G08610
AT1G33240
AT2G32400
AT4G15680
AT1G58080
AT5G62690
AT5G36930
AT5G63850
AT3G06080
AT5G48460
AT5G66310
Novel00094
AT2G01990
AT5G05740
AT5G41050
AT4G31360
AT5G15210
AT2G01950
AT3G12610
AT4G09040
AT4G16990
AT1G31290
AT5G22880
AT3G14415
AT2G06925
AT3G46330
AT1G80370
AT1G16400
AT3G17840
AT2G24645
AT2G30930
AT1G76740
AT5G42765
AT2G02070
AT2G45850
AT4G31890
AT4G29080
AT5G53900
AT3G49670
AT3G19710
AT1G20720
AT5G51550
AT2G16440
AT3G06145
AT5G48790
AT2G37280
AT1G71720
AT4G25240
AT3G14900
AT2G36200
AT4G17520
AT5G59970
AT3G46130
AT5G05890
AT3G04550
AT1G70280
AT5G46710
AT2G35410
AT1G60000
AT2G43360
AT2G28070
AT3G59310
AT2G34640
AT3G06060
AT1G36940
AT5G65410
AT2G42900
AT5G56850
AT1G01300
AT2G41560
AT1G76240
AT3G30775
AT1G30440
AT5G10690
AT1G66230
AT2G27810
AT3G15950
AT3G03630
AT4G21903
AT1G20020
AT3G18090
AT5G53860
AT1G23390
AT1G52400
AT3G53560
AT3G05740
AT1G78370
AT5G46580
AT1G78860
AT3G47560
AT2G21840
AT5G10580
AT3G45430
AT3G53850
AT1G53350
AT3G50010
AT4G15400
AT4G17090
AT5G43520
AT4G36670
AT5G23420
AT4G02290
AT3G11760
AT4G28190
AT5G19520
AT3G05150
AT1G14410
AT1G75960
AT1G08660
AT1G75240
AT2G18940
AT4G04040
AT2G04790
AT2G47590
AT1G52030
AT2G29890
AT4G39630
AT4G16140
AT5G66920
AT5G18010
AT5G10290
AT3G54750
AT1G15480
AT5G21920
AT3G06880
AT1G06680
AT3G15530
AT3G19540
AT5G57170
AT1G80850
AT5G57530
AT1G13670
AT4G27730
AT4G28050
AT2G20590
AT4G32280
AT3G10310
AT1G08520
AT1G29070
AT4G02110
AT5G48430
AT2G43560
AT2G32380
AT5G40510
AT4G24280
AT1G20060
AT5G30510
AT1G05440
AT5G55680
AT3G63410
AT4G04630
AT1G55370
AT1G71400
AT1G09210
AT2G33860
AT1G10910
AT3G24040
AT2G35780
AT5G42100
AT1G10522
AT1G60950
AT5G63420
AT1G31710
AT4G04890
AT1G50732
AT5G01630
AT5G35740
AT1G05190
AT1G57680
AT1G32120
AT5G20720
AT5G06630
AT3G13610
AT4G36570
AT1G70850
AT1G07450
AT4G16860
AT1G16880
AT3G23740
AT5G21222
AT4G01350
AT4G36120
AT1G53840
AT2G14510
AT4G29610
AT1G68590
AT5G20740
AT1G70070
AT3G63110
AT1G14290
AT2G05160
AT3G15190
AT1G73300
AT4G05330
AT1G75120
AT1G48500
AT3G60900
AT5G42700
AT1G74710
AT5G24230
AT3G06460
AT1G05570
AT4G30610
AT5G36230
AT4G29690
AT1G33170
AT1G27210
AT3G52750
AT3G63170
AT4G25220
Novel00085
AT1G77990
AT1G15040
AT4G24190
AT3G48360
AT5G46880
AT1G09470
AT1G51790
AT3G54600
AT5G28020
AT4G00180
AT1G12244
AT5G37630
AT3G19180
AT3G27160
AT2G03350
AT5G39970
AT1G04730
AT4G10060
AT1G69040
AT5G03995
AT3G51910
AT1G61500
AT1G13245
AT3G48970
AT1G63220
AT5G59690
AT1G67320
AT5G38100
AT3G26770
AT2G20635
AT1G53440
AT4G35930
AT5G07340
AT5G12250
AT3G55800
AT4G28660
AT4G30690
AT3G06300
AT4G03510
AT3G55630
AT3G12345
AT2G29995
AT4G28410
AT5G04820
AT4G28250
AT4G12970
AT3G50530
AT2G03750
AT3G08680
AT1G08260
AT3G12110
AT2G18910
AT5G42240
AT5G44635
AT5G16715
AT1G47840
AT3G49940
AT2G29180
AT1G49630
AT3G11700
AT5G14200
AT1G31320
AT4G04340
AT4G14540
AT3G50070
AT3G16180
AT3G45710
AT5G51460
AT3G46320
AT1G70370
AT5G25810
AT5G64620
AT5G11550
AT2G13440
AT1G14150
AT4G36550
AT1G28710
AT1G29510
AT3G06140
AT1G79500
AT2G01910
AT5G17230
AT2G44370
AT3G08600
AT4G21830
AT3G16490
AT4G32790
AT5G65690
AT5G05320
AT3G08740
AT4G21400
AT5G07770
AT3G16000
AT2G42060
AT1G18400
AT5G14210
AT4G26370
AT1G33340
AT1G14250
AT1G53430
AT1G07050
AT1G11545
AT5G42680
AT1G77885
AT2G21385
AT3G07670
AT1G26540
AT1G11340
AT4G12870
AT5G35750
AT2G15390
AT2G31730
AT4G34510
AT1G14350
AT1G31420
AT1G28290
AT1G64510
AT1G06160
AT1G34510
AT2G01120
AT3G17390
AT2G43200
AT4G38470
AT4G37740
AT2G29330
AT5G62700
AT2G27400
AT3G06840
AT4G09460
AT1G22910
AT1G56430
AT3G47450
AT2G27040
AT1G03160
AT1G21500
AT5G18050
AT1G22700
AT1G58110
AT4G35810
AT3G23430
AT4G01310
AT5G49030
AT5G20550
AT3G62150
AT1G65190
AT5G16720
AT1G14030
AT2G32590
AT2G19800
AT5G18170
AT4G28850
AT5G45500
AT5G47380
AT2G18560
AT4G29360
AT3G50740
AT4G38860
AT2G35190
AT2G43550
AT3G50560
AT1G70520
AT3G45930
AT2G42320
AT5G40610
AT1G10657
AT5G49020
AT4G17000
AT2G30840
AT3G18800
AT3G43800
AT5G05240
AT4G21070
AT5G56580
AT3G17210
AT5G06930
AT5G55730
AT5G19750
AT3G20670
AT1G09450
AT3G56100
AT3G49960
AT4G26520
AT5G58260
AT5G19230
Novel00045
AT3G03850
AT3G13750
AT5G45650
AT4G34160
AT1G11220
AT5G46900
AT3G46810
AT5G26850
AT5G26360
AT1G77060
AT2G31170
AT3G54040
AT1G45207
AT1G79560
AT5G39980
AT1G63480
AT3G09210
AT3G14260
AT4G00820
AT3G26320
AT4G35620
AT5G36910
AT5G13710
AT4G14713
AT2G26930
AT5G59680
AT1G14270
AT1G18620
AT5G55220
AT1G26760
AT1G68238
AT2G30424
AT1G70210
AT2G42170
AT3G25190
AT3G58850
AT1G80480
AT3G49720
AT5G44520
AT5G09820
AT4G13495
AT2G17780
AT1G12740
AT1G33810
AT3G62280
AT2G39140
AT5G15830
AT2G44190
AT4G12917
AT4G11530
AT1G67560
AT5G55230
AT4G21445
AT5G47950
AT1G13250
AT5G67390
AT5G13630
AT3G23190
AT1G78630
AT4G24780
AT2G19520
AT3G57180
AT1G80050
AT5G45510
AT2G36620
AT4G23300
AT3G14740
AT1G64150
AT3G08770
AT1G25275
AT5G52520
AT2G18650
AT5G06050
AT4G11320
AT2G28630
AT1G59540
AT4G35380
AT1G19380
AT3G50700
AT2G23010
AT1G25510
AT1G80640
AT3G54910
AT4G28430
AT3G19850
AT1G06080
AT3G44050
AT3G17120
AT5G66330
AT1G47210
AT5G57780
AT2G38140
AT3G54890
AT2G37080
AT3G15570
AT5G41140
AT5G45380
AT5G01620
AT4G06195
AT3G16450
AT3G23080
AT5G06330
AT3G48200
AT3G59980
AT4G39350
AT5G62630
AT3G53670
AT3G58650
AT1G29980
AT1G14185
AT4G15270
AT3G53750
AT1G01370
AT1G28660
AT1G24530
AT5G42070
AT2G07170
AT1G32928
AT5G39830
AT2G17620
AT1G28110
AT4G16970
AT4G27280
AT1G09160
AT4G23510
AT1G71830
AT2G35500
AT1G65930
AT2G47440
AT5G03050
AT4G34220
AT5G47190
AT4G05180
AT4G32480
AT2G28780
AT5G37000
AT3G01690
AT1G77690
AT5G17640
AT5G57550
AT4G27720
AT1G44050
AT2G33400
AT4G09010
AT5G27290
AT5G06690
AT5G13140
AT1G74930
AT5G53500
AT1G02690
AT5G14070
AT5G54600
AT3G48500
AT4G30620
AT3G27960
AT5G27550
AT5G40480
AT2G19920
AT3G48110
AT1G31770
AT4G22130
AT1G16780
AT2G36570
AT5G15230
AT2G38970
AT5G57685
AT3G59550
AT3G26330
AT3G62060
AT5G66530
AT1G73620
AT1G35620
AT5G22640
AT1G12770
AT2G02020
AT5G49780
AT2G19110
AT4G29180
AT2G47240
AT3G53130
AT5G15580
AT4G32460
AT3G01260
AT2G17240
AT5G63410
AT2G38620
AT1G74690
AT4G15560
AT5G04230
AT3G23050
AT4G32000
AT5G64670
AT1G07370
AT1G59960
AT1G64770
AT1G66140
AT5G26910
AT2G46750
AT3G20370
AT1G68560
AT1G75190
AT3G24430
AT1G66930
AT1G74088
AT3G54180
AT3G50140
AT3G46530
AT3G51230
AT2G42610
AT1G10990
AT5G45780
AT5G14450
AT5G07180
AT5G46270
AT3G46630
AT3G13070
AT5G63470
AT1G31310
AT1G16330
AT1G32540
AT3G05625
AT5G20040
AT3G22800
AT2G29550
AT5G18500
AT3G60330
AT3G60630
AT4G29140
AT1G04820
AT4G15700
AT5G48450
AT5G04430
AT1G69780
AT1G55140
AT2G46250
AT3G57060
AT2G17880
AT3G47650
AT5G19140
AT1G49600
AT4G30190
AT3G16260
AT1G63470
AT2G24700
AT1G11185
AT2G02100
AT3G09780
AT3G50120
AT3G45160
AT3G14760
AT1G05210
AT5G03380
AT1G04640
AT2G36400
AT1G33080
AT3G51350
AT1G12330
AT1G76930
AT1G06120
AT2G39280
AT4G22755
AT4G30410
AT3G48590
AT2G06520
AT5G05400
AT1G25550
AT1G25480
AT4G36270
AT2G44110
AT5G08020
AT1G60260
AT5G14120
AT5G61160
AT2G25200
AT4G35050
AT1G06620
AT4G11820
AT3G18980
AT5G46890
AT4G24275
AT1G67480
AT5G06940
AT1G72416
AT4G12620
AT4G27870
AT5G14330
AT5G39000
AT3G47380
AT3G43600
AT5G55820
AT4G17740
AT3G58940
AT4G12030
AT3G60200
AT2G19590
AT3G59250
AT5G16000
AT5G02090
AT1G60010
AT5G06270
AT4G03190
AT5G44572
AT4G15430
AT5G11670
AT1G22630
AT2G33370
AT5G55720
AT3G61150
AT3G59780
AT3G14330
AT4G02770
AT3G09190
AT3G44750
AT3G08660
AT3G45780
AT5G64580
AT5G66190
AT1G32200
AT4G29740
AT1G35310
AT5G44040
AT4G01750
AT3G56810
AT1G60070
AT2G44790
AT1G67400
AT4G37040
AT2G37450
AT2G31840
AT1G63610
AT1G21060
AT3G55400
AT1G44000
AT2G30695
AT2G43100
AT4G37750
AT5G44380
AT2G01130
AT4G21870
AT4G29700
AT3G09020
AT3G52170
AT5G64630
AT3G50340
AT1G79670
AT2G46640
AT3G60490
AT1G09830
AT1G17850
AT1G18970
AT1G76160
AT5G55280
AT1G67740
AT5G11920
AT3G27730
AT4G34090
AT1G33040
AT5G10520
AT5G67385
AT5G14320
AT2G19970
AT4G13350
AT1G29430
AT5G52910
AT1G65845
AT5G64860
AT1G53340
AT1G14600
AT3G56160
AT5G53250
AT5G17870
AT4G10300
AT2G27000
AT3G22790
AT3G51150
AT5G62890
AT5G07650
AT3G63240
AT3G59890
AT1G78430
AT1G14970
AT4G18197
AT4G13860
AT1G32470
AT2G25260
AT2G16230
AT3G10060
AT3G19450
AT2G40020
AT2G35620
AT1G44900
AT4G28210
AT1G20810
AT2G28050
AT5G01420
AT2G44650
Novel00077
AT1G05810
AT1G14190
AT4G01270
AT4G30110
AT3G21300
AT5G08150
AT1G51840
AT5G59260
AT5G52960
AT4G39260
AT2G21050
AT2G34300
AT3G52960
AT5G18700
AT3G12780
AT3G06850
AT3G63430
AT5G20470
AT3G14890
AT5G52790
AT1G34355
AT2G15042
AT3G62370
AT2G38995
AT5G05510
AT2G39730
AT5G05460
AT5G07660
AT3G46940
AT2G26360
AT4G29240
AT4G18440
AT3G17350
AT3G04260
Novel00038
AT1G80180
AT4G03270
AT2G14900
AT1G48480
AT5G19120
AT2G02780
AT5G07590
AT4G35730
AT5G07610
AT3G57930
AT4G28220
AT3G45980
AT4G13670
AT4G00910
AT3G51400
AT1G69740
AT4G01740
AT3G17780
AT4G28310
AT3G60280
AT1G11130
AT2G28460
AT1G49975
Novel00051
AT3G27970
AT5G53160
AT2G40690
AT4G39900
AT3G26060
AT5G06570
AT4G15710
AT2G27385
AT3G26710
AT1G79760
AT4G23620
AT5G23870
AT5G14430
AT3G18390
AT1G19950
AT3G09410
AT5G63920
AT3G04850
AT2G25420
AT1G53830
AT3G53380
AT1G12030
AT3G05600
AT3G53310
AT2G22670
AT3G14150
AT1G66430
AT3G42670
AT1G61430
AT5G09220
AT2G19090
AT2G38160
AT4G18260
AT4G15380
AT3G14020
AT2G35270
AT3G46880
AT1G76090
AT3G22810
AT1G21810
AT2G02740
AT1G34210
AT5G48545
AT2G30570
AT4G16880
AT3G24495
AT1G72450
AT2G05990
AT4G23990
AT3G07580
AT2G32230
AT2G32620
AT5G13690
AT5G39550
AT3G05100
AT5G59270
AT5G18620
AT4G01330
AT2G46225
AT1G35625
AT5G16690
AT5G45080
AT1G13540
AT1G11820
AT1G79060
AT5G07620
AT3G55040
AT4G31110
AT4G12520
AT2G44830
AT4G21770
AT1G54030
AT2G25220
AT1G11670
AT5G61250
AT4G00300
AT4G36410
AT2G25780
AT3G57330
AT1G26230
AT1G07090
AT1G75040
AT5G59520
AT3G52450
AT1G16920
AT5G64380
AT3G20260
AT2G24120
AT4G32650
AT2G28250
AT4G26010
AT3G49290
AT1G16350
AT3G05155
AT5G23010
AT1G75350
AT5G13000
AT4G20780
AT2G15280
AT5G44340
AT1G13380
AT3G46270
AT5G47110
AT2G03530
AT3G63200
AT4G13310
AT4G23550
AT5G07460
AT1G50430
AT5G44610
AT5G63960
AT2G31270
AT1G75140
AT4G27740
AT5G48580
AT3G51820
AT1G53730
AT4G01690
AT5G41060
AT5G53580
AT1G12020
AT1G56210
AT2G32280
AT3G12970
AT4G32710
AT2G26540
AT2G36990
AT2G21850
AT3G32980
AT5G43080
AT1G33760
AT4G10120
AT2G20520
AT5G54490
AT1G68585
AT5G13840
AT5G14060
AT1G05200
AT5G35190
AT3G62390
AT3G51330
AT5G16590
AT3G51470
AT3G27950
AT1G55130
AT4G37920
AT5G03885
AT4G00380
AT3G45330
AT4G28950
AT2G27050
AT1G04760
AT1G73940
AT5G48830
AT2G28100
AT3G58610
AT2G38460
AT1G02360
AT1G05590
AT1G31885
AT2G43610
AT5G51795
AT1G26330
AT5G01910
AT5G62340
AT4G19100
AT1G06573
AT1G30900
AT4G22290
AT5G47230
AT3G13730
AT3G01450
AT2G39470
AT3G23020
AT2G41680
AT4G00730
AT2G33850
AT3G13435
AT3G59110
AT5G22930
AT5G44600
AT3G15480
AT5G20540
AT4G37080
AT1G01030
AT3G17680
AT3G63370
AT3G32930
AT4G38770
AT2G44230
AT4G36970
AT2G35040
AT1G29020
AT2G23770
AT4G33730
AT3G26050
AT4G21600
AT3G20540
AT1G51570
AT1G72275
AT1G71970
AT3G14110
AT1G48610
AT1G63940
AT1G60800
AT1G72640
AT2G44210
AT5G38290
AT3G61440
AT5G45460
AT4G25870
AT4G30825
AT4G30720
AT5G04310
AT4G15670
AT4G33790
AT2G37510
AT5G62710
AT3G14410
AT5G47450
AT4G07400
AT2G20930
AT2G03680
AT5G51820
AT4G16780
AT5G49870
AT3G26700
AT3G14120
AT1G09340
AT1G24020
AT5G64040
AT4G15330
AT1G02640
Novel00028
AT3G52630
AT3G02110
AT1G61840
AT5G02370
AT2G21280
AT1G09630
AT1G60230
AT2G21660
AT5G45220
AT1G25230
AT1G13300
AT1G75100
AT5G35940
AT4G13300
AT5G65010
AT1G35560
AT3G48160
AT1G79790
AT1G25320
AT4G22756
AT3G54710
AT1G04425
AT4G27270
AT3G25100
AT2G37130
AT5G20635
AT1G27450
AT1G18500
AT2G44040
AT5G19160
AT2G31790
AT3G48040
AT2G45350
AT5G20320
AT4G37340
AT2G41130
AT2G17525
AT5G22340
AT2G40480
AT1G66190
AT5G23100
AT2G37420
AT1G17220
AT2G26870
AT2G31230
AT2G26270
AT1G05620
AT3G06130
AT3G23480
AT3G04340
AT5G14660
AT1G35220
AT5G67280
AT3G25500
AT3G13160
AT4G03415
AT2G42260
AT1G75010
AT1G05630
AT1G30380
AT2G30990
AT1G31410
AT3G59765
AT4G28360
AT5G27300
AT1G70200
AT3G59040
AT3G11090
AT1G52050
AT1G33140
AT2G01530
AT1G11450
AT4G19710
AT5G48290
AT1G15660
AT3G05370
AT1G04110
AT5G16030
AT2G44920
AT5G14230
AT2G31150
AT5G27740
AT5G65450
AT4G30560
AT1G56520
AT4G12690
AT5G15510
AT1G43560
AT3G61280
AT3G59270
AT5G48470
AT3G56870
AT3G07430
AT1G16445
AT4G34970
AT4G15740
AT3G23760
AT3G47460
AT3G18070
AT1G80270
AT4G08150
AT1G51860
AT4G20130
AT3G48080
AT5G07090
AT5G09460
AT1G17480
AT2G31110
AT1G18330
AT1G16340
AT1G67690
AT4G30580
AT4G31120
AT3G21180
AT5G18060
AT2G15080
AT3G45850
[truncated: 2,283 more rows]

## Sheet: C
differentially expressed genes in TZF1H186Y OE after NaCl treatment
gene_id	NaCl_TZF1H186Y OE_bio1	NaCl_TZF1H186Y OE_bio2	NaCl_TZF1H186Y OE_bio3	Mock_TZF1H186Y OE_bio1	Mock_TZF1H186Y OE_bio2	Mock_TZF1H186Y OE_bio3	log2FoldChange	pval	padj	bDiff	geneName	description
AT5G52300	63327	84557	110146	292	545	537	7.42723	1.26695e-234	2.8291e-230	TRUE	LTI65	CAP160
AT1G52690	31058	27534	52223	60	87	150	8.28683	3.4463e-184	3.84779e-180	TRUE	LEA7
AT3G02480	32591	32383	56011	93	136	230	7.81892	8.52876e-174	6.34824e-170	TRUE
AT2G47770	8864	10949	14070	43	51	89	7.33889	5.17951e-170	2.89146e-166	TRUE	TSPO	TspO/MBR-related protein
AT1G77120	5659	3697	5122	31	50	58	6.56563	5.08886e-164	2.27268e-160	TRUE	ADH1	Alcohol dehydrogenase, zinc-type, conserved site,GroES-like superfamily,Alcohol dehydrogenase, C-terminal,Alcohol dehydrogenase, N-terminal,NAD(P)-binding domain superfamily
AT2G39350	3087	2659	3363	77	115	103	4.88151	1.5643e-159	5.82182e-156	TRUE	ABCG1	ABC transporter-like,AAA+ ATPase domain,ABC-2 type transporter,ABC transporter, conserved site,P-loop containing nucleoside triphosphate hydrolase
AT5G59320	16039	17639	39489	36	70	55	8.48379	1.51345e-158	4.8279e-155	TRUE	LTP3	Plant lipid transfer protein/Par allergen,Bifunctional inhibitor/plant lipid transfer protein/seed storage helical domain,Bifunctional inhibitor/plant lipid transfer protein/seed storage helical domain superfamily
AT1G62570	28559	36344	35621	389	737	792	5.65172	4.98561e-153	1.39161e-149	TRUE	FMOGS-OX4	Flavin monooxygenase FMO,Flavin monooxygenase-like,FAD/NAD(P)-binding domain superfamily
AT5G13170	10877	13817	16644	23	58	87	7.73006	9.7023e-147	2.40725e-143	TRUE	SWEET15	SWEET sugar transporter
AT3G22620	8844	9371	9945	300	375	439	4.59699	8.10062e-145	1.80887e-141	TRUE		Bifunctional inhibitor/plant lipid transfer protein/seed storage helical domain,Bifunctional inhibitor/plant lipid transfer protein/seed storage helical domain superfamily
AT5G09530	15324	13406	16888	440	626	468	4.80887	2.11624e-144	4.29597e-141	TRUE	PELPK1
AT3G28007	2841	3442	3431	19	39	50	6.36556	3.74791e-136	6.97425e-133	TRUE	SWEET4	SWEET sugar transporter,MFS transporter superfamily
AT1G49450	3689	3593	4701	129	193	217	4.42004	7.68715e-136	1.32042e-132	TRUE		WD40 repeat,WD40/YVTN repeat-like-containing domain superfamily,WD40-repeat-containing domain,G-protein beta WD-40 repeat,WD40-repeat-containing domain superfamily
AT1G20450	46838	54851	59142	1601	2938	2511	4.47541	6.8391e-135	1.08835e-131	TRUE	ERD10	Dehydrin,Dehydrin, conserved site
AT5G41040	6444	6789	7925	280	362	411	4.27036	7.31088e-135	1.08835e-131	TRUE	HHT1	Transferase
AT1G16850	2901	3542	3896	30	55	71	5.94314	1.35576e-132	1.89213e-129	TRUE
AT5G50360	1884	2331	2307	11	20	18	6.86233	8.99277e-132	1.18123e-128	TRUE
AT5G06760	15311	21021	25588	49	62	141	7.6675	2.02815e-128	2.51603e-125	TRUE	LEA46	Late embryogenesis abundant protein, LEA-25/LEA-D113
AT5G59220	10453	15271	16628	51	136	148	6.83141	4.56061e-128	5.35992e-125	TRUE	SAG113	PPM-type phosphatase domain,Protein phosphatase 2C family,PPM-type phosphatase domain superfamily
AT2G45570	1867	1450	1801	18	30	19	6.09786	4.56776e-123	5.0999e-120	TRUE	CYP76C2	Cytochrome P450,Cytochrome P450, E-class, group I,Cytochrome P450, conserved site,Cytochrome P450 superfamily
AT5G11110	5719	6052	6068	264	416	355	4.06497	4.04311e-117	4.29917e-114	TRUE	SPS2	Sucrose synthase,Glycosyl transferase, family 1,Sucrose-phosphatase-like, N-terminal,Sucrose phosphate synthase, plant,Sucrose-phosphate synthase, C-terminal,HAD-like superfamily
AT1G55990	3315	3484	3533	83	164	117	4.76986	1.15142e-116	1.16869e-113	TRUE
AT2G40610	148	148	175	3591	4432	3870	-4.62729	1.54884e-116	1.50372e-113	TRUE	EXPA8	Expansin,Expansin/pollen allergen, DPBB domain,Expansin, cellulose-binding-like domain,Expansin/Lol pI,RlpA-like protein, double-psi beta-barrel domain,Expansin, cellulose-binding-like domain superfamily,RlpA-like domain superfamily
AT1G07430	2724	3043	3632	14	55	40	6.29285	8.08885e-113	7.526e-110	TRUE	AIP1	PPM-type phosphatase, divalent cation binding,PPM-type phosphatase domain,Protein phosphatase 2C family,PPM-type phosphatase domain superfamily
AT2G37870	2940	3330	5033	28	37	64	6.26546	1.0258e-111	9.16246e-109	TRUE		Plant lipid transfer protein/Par allergen,Bifunctional inhibitor/plant lipid transfer protein/seed storage helical domain,Bifunctional inhibitor/plant lipid transfer protein/seed storage helical domain superfamily
AT5G09520	1513	1351	1565	40	40	46	5.01944	1.48121e-109	1.27213e-106	TRUE	PELPK2
AT2G41190	21688	26888	28413	199	584	345	5.98418	1.18971e-108	9.83932e-106	TRUE	AVT1A	Amino acid transporter, transmembrane domain
AT4G33610	4069	3876	4070	140	221	154	4.47251	6.62842e-108	5.28617e-105	TRUE
AT5G52310	101719	119727	116834	1504	3893	2715	5.32031	8.4107e-108	6.47624e-105	TRUE	RD29A
AT4G02360	1241	1529	1833	24	28	28	5.68592	1.38726e-106	1.03258e-103	TRUE		Protein of unknown function DUF538,At5g01610-like superfamily
AT3G11430	1494	1469	1752	47	93	84	4.34484	1.98528e-104	1.43004e-101	TRUE	GPAT5	Phospholipid/glycerol acyltransferase
AT4G02280	9782	11080	12497	135	363	215	5.46024	2.90837e-104	2.02949e-101	TRUE	SUS3	Sucrose synthase,Glycosyl transferase, family 1,Sucrose synthase, plant/cyanobacteria
AT3G55090	2002	1982	3007	60	93	66	4.87859	3.91429e-100	2.64867e-97	TRUE	ABCG16	ABC transporter-like,AAA+ ATPase domain,ABC-2 type transporter,ABC transporter, conserved site,P-loop containing nucleoside triphosphate hydrolase
AT4G05020	2988	2964	3521	206	295	319	3.49114	1.851e-99	1.21567e-96	TRUE	NDB2	EF-hand domain,EF-hand domain pair,EF-Hand 1, calcium-binding site,FAD/NAD(P)-binding domain,FAD/NAD(P)-binding domain superfamily
AT1G05100	1190	1501	1560	14	25	33	5.74268	2.04448e-99	1.30438e-96	TRUE	MAPKKK18	Protein kinase domain,Serine/threonine-protein kinase, active site,Protein kinase-like domain superfamily,Protein kinase, ATP binding site
AT2G29380	1686	1586	1927	3	3	4	8.40794	2.35354e-99	1.42039e-96	TRUE	HAI3	PPM-type phosphatase, divalent cation binding,PPM-type phosphatase domain,Protein phosphatase 2C family,PPM-type phosphatase domain superfamily
AT5G15960	10269	7491	12610	15	42	83	7.45517	2.29574e-99	1.42039e-96	TRUE	KIN1
AT2G19900	1878	2307	2616	68	120	100	4.49332	2.58338e-99	1.51808e-96	TRUE	NADP-ME1	Malic oxidoreductase,Malic enzyme, N-terminal domain,Malic enzyme, NAD-binding,Malic enzyme, conserved site,NAD(P)-binding domain superfamily,Malic enzyme, N-terminal domain superfamily
AT5G06090	1240	1183	1678	8	22	29	5.95625	6.48878e-99	3.71524e-96	TRUE	GPAT7	Phospholipid/glycerol acyltransferase
AT3G51860	2903	3003	4699	100	123	107	4.86872	9.62829e-99	5.37499e-96	TRUE	CAX3	Calcium/proton exchanger,Calcium/proton exchanger CAX,Sodium/calcium exchanger membrane region
AT1G69260	5477	6883	8112	125	300	225	4.90851	3.05613e-96	1.66447e-93	TRUE	AFP1	Ethylene-responsive binding factor-associated repression,Ninja family,Jas TPL-binding domain,Putative nuclear localisation signal
AT1G69480	1838	2061	2288	38	86	50	5.05852	5.90716e-96	3.14064e-93	TRUE	PHO1-H10	SPX domain,EXS, C-terminal,PHO1, SPX domain
AT3G50400	1699	1462	1830	32	46	73	4.9505	1.48381e-95	7.70548e-93	TRUE		GDSL lipase/esterase,GDSL lipase/esterase-like, plant,SGNH hydrolase superfamily
AT1G60190	5028	8559	8805	75	75	134	6.09048	1.04335e-92	5.29499e-90	TRUE	PUB19	Armadillo,U box domain,Armadillo-like helical,Zinc finger, RING/FYVE/PHD-type,Armadillo-type fold
AT3G61890	5398	6070	7735	186	388	380	4.28578	1.53273e-91	7.60576e-89	TRUE	ATHB-12	Helix-turn-helix motif,Homeobox domain,Leucine zipper, homeobox-associated,Homeobox-like domain superfamily,Homeobox, conserved site
AT3G17520	11928	13597	22531	185	205	374	5.77957	2.32048e-91	1.12644e-88	TRUE
AT3G63060	1021	1061	1267	7	23	28	5.70794	4.62261e-91	2.19623e-88	TRUE	EDL3	Leucine-rich repeat domain superfamily
AT1G80160	2709	1683	2061	19	52	42	5.70011	6.38677e-91	2.97118e-88	TRUE		Glyoxalase/fosfomycin resistance/dioxygenase domain,Glyoxalase/Bleomycin resistance protein/Dihydroxybiphenyl dioxygenase
AT2G06850	710	632	607	7919	10029	10488	-3.83	7.04753e-90	3.21166e-87	TRUE	XTH4	Glycoside hydrolase family 16,Glycoside hydrolase, family 16, active site,Beta-glucanase,Xyloglucan endo-transglycosylase, C-terminal,Concanavalin A-like lectin/glucanase domain superfamily,Xyloglucan endotransglucosylase/hydrolase
AT3G22830	1293	967	1510	4	4	6	7.58659	3.94863e-89	1.76346e-86	TRUE	HSFA6B	Heat shock factor (HSF)-type, DNA-binding,Heat shock transcription factor family,Winged helix-like DNA-binding domain superfamily,Winged helix DNA-binding domain superfamily
AT3G62590	917	857	1098	28	53	39	4.49749	8.61196e-89	3.77069e-86	TRUE		Fungal lipase-like domain,Alpha/Beta hydrolase fold
AT2G42540	41371	41778	47215	1673	2302	3321	4.10545	3.67997e-88	1.58026e-85	TRUE	COR15A
AT2G46680	12096	13370	18257	363	792	790	4.43703	2.98771e-87	1.25878e-84	TRUE	ATHB-7	Helix-turn-helix motif,Homeobox domain,Leucine zipper, homeobox-associated,Homeobox-like domain superfamily,Homeobox, conserved site
AT3G50970	15620	13577	16591	383	487	822	4.6704	3.75194e-87	1.5515e-84	TRUE	XERO2	Dehydrin,Dehydrin, conserved site
Novel00001	983	1118	1518	29	48	51	4.71771	1.49634e-85	6.07512e-83	TRUE
AT3G55500	2154	2895	3353	26	60	23	6.05615	7.82111e-85	3.11867e-82	TRUE	EXPA16	Expansin,Expansin/pollen allergen, DPBB domain,Expansin, cellulose-binding-like domain,Expansin/Lol pI,RlpA-like protein, double-psi beta-barrel domain,Expansin, cellulose-binding-like domain superfamily,RlpA-like domain superfamily
AT1G68850	1573	1389	1762	67	63	86	4.34041	1.96532e-84	7.69923e-82	TRUE	PER11	Plant peroxidase,Haem peroxidase, plant/fungal/bacterial,Haem peroxidase,Peroxidases heam-ligand binding site,Peroxidase, active site,Secretory peroxidase
AT3G57010	7664	8125	9489	242	352	539	4.41185	1.82009e-83	7.00735e-81	TRUE	SSL8	Strictosidine synthase,Six-bladed beta-propeller, TolB-like,Strictosidine synthase, conserved region
AT5G39520	2260	2142	1282	10	15	14	6.8715	2.90742e-83	1.10039e-80	TRUE		Protein of unknown function DUF1997
AT4G33905	701	714	1013	8	15	9	6.0042	3.13093e-81	1.16523e-78	TRUE		Mpv17/PMP22
AT1G72770	10619	12610	13081	609	1181	1026	3.66422	3.91285e-81	1.43236e-78	TRUE	HAB1	PPM-type phosphatase, divalent cation binding,PPM-type phosphatase domain,Protein phosphatase 2C family,PPM-type phosphatase domain superfamily
AT3G22600	7059	7494	8536	442	557	746	3.67107	4.08742e-81	1.47213e-78	TRUE		Plant lipid transfer protein/Par allergen,Bifunctional inhibitor/plant lipid transfer protein/seed storage helical domain,Bifunctional inhibitor/plant lipid transfer protein/seed storage helical domain superfamily
AT5G04380	1145	1115	2068	20	21	15	5.98594	6.34451e-80	2.24878e-77	TRUE		SAM dependent carboxyl methyltransferase,S-adenosyl-L-methionine-dependent methyltransferase
AT3G14440	8297	13077	13546	411	577	567	4.39601	1.60771e-79	5.60939e-77	TRUE	NCED3	Carotenoid oxygenase
AT5G23190	1728	1614	1949	84	116	159	3.82536	2.0853e-78	7.16381e-76	TRUE	CYP86B1	Cytochrome P450,Cytochrome P450, E-class, group I,Cytochrome P450, conserved site,Cytochrome P450 superfamily
AT5G08250	673	710	747	16	30	21	4.87414	5.09137e-78	1.72258e-75	TRUE		Cytochrome P450,Cytochrome P450, E-class, group I,Cytochrome P450, conserved site,Cytochrome P450 superfamily
AT1G52190	175	254	223	2877	4680	3972	-4.06561	6.68349e-77	2.2275e-74	TRUE	NPF1.2	Proton-dependent oligopeptide transporter family,Major facilitator superfamily domain,MFS transporter superfamily
AT5G28510	2864	1164	2572	1	3	3	8.83574	1.12423e-76	3.69176e-74	TRUE	BGLU24	Glycoside hydrolase family 1,Glycoside hydrolase superfamily,Glycosyl hydrolases family 1, N-terminal conserved site
AT5G05390	838	909	1158	4	1	6	7.48042	1.73486e-76	5.61442e-74	TRUE	LAC12	Multicopper oxidase, type 1,Multicopper oxidase, copper-binding site,Cupredoxin,Multicopper oxidase, type 2,Multicopper oxidase, type 3,Laccase,Multicopper oxidases, conserved site,Laccase, second cupredoxin domain,Laccase, first cupredoxin domain,Laccase, third cupredoxin domain
AT4G30470	9140	12170	13038	383	489	725	4.34317	4.40269e-76	1.40446e-73	TRUE		NAD(P)-binding domain,NAD(P)-binding domain superfamily
AT2G33380	10945	8781	15479	99	164	323	5.72315	1.36858e-75	4.30427e-73	TRUE	PXG3	Caleosin-related
AT2G33590	10135	12593	15409	531	676	957	4.05964	1.08332e-73	3.3598e-71	TRUE		NAD-dependent epimerase/dehydratase,NAD(P)-binding domain superfamily
AT3G05640	5501	5624	6441	600	858	750	2.95003	7.67014e-73	2.34622e-70	TRUE		PPM-type phosphatase domain,Protein phosphatase 2C family,PPM-type phosphatase domain superfamily
AT5G66400	72634	84612	135816	904	1704	2868	5.57222	1.81113e-72	5.46522e-70	TRUE	RAB18	Dehydrin,Dehydrin, conserved site
AT5G07475	979	721	912	39	57	57	4.01409	1.78961e-71	5.32825e-69	TRUE		Phytocyanin domain,Cupredoxin
AT4G24960	2817	2915	3089	253	353	295	3.23915	2.23648e-70	6.57112e-68	TRUE	HVA22D	TB2/DP1/HVA22-related protein
AT1G54100	45280	41876	47242	1984	4104	4418	3.65886	2.30468e-70	6.68357e-68	TRUE	ALDH7B4	Aldehyde dehydrogenase domain,Aldehyde/histidinol dehydrogenase,Aldehyde dehydrogenase, N-terminal,Aldehyde dehydrogenase, glutamic acid active site
AT5G40800	825	1016	939	5	26	19	5.63052	4.85766e-70	1.39066e-67	TRUE
AT1G20440	100718	105524	119515	6718	12492	13503	3.30047	1.41482e-69	3.9991e-67	TRUE	COR47	Dehydrin,Dehydrin, conserved site
AT1G04247	669	849	932	8	14	3	6.28459	1.74767e-69	4.87818e-67	TRUE
AT2G39050	2943	2704	3817	235	422	400	3.13033	3.26636e-69	9.00466e-67	TRUE	EULS3	Ricin B, lectin domain,Ricin B-like lectins
AT1G07900	740	1077	1177	0	6	4	7.59578	4.34014e-69	1.18189e-66	TRUE	LBD1	Lateral organ boundaries, LOB
AT5G13900	565	655	667	14	24	29	4.70214	2.44372e-68	6.57449e-66	TRUE	VAS	Bifunctional inhibitor/plant lipid transfer protein/seed storage helical domain,Bifunctional inhibitor/plant lipid transfer protein/seed storage helical domain superfamily
AT1G17870	1884	2449	3171	92	98	77	4.63674	9.85418e-68	2.61957e-65	TRUE	EGY3
AT1G79270	8451	9942	11703	915	1360	1281	3.03955	1.05511e-67	2.77183e-65	TRUE	ECT8	YTH domain
AT2G40370	1521	1141	2015	26	59	24	5.23216	1.04608e-66	2.71616e-64	TRUE	LAC5	Multicopper oxidase, type 1,Multicopper oxidase, copper-binding site,Cupredoxin,Multicopper oxidase, type 2,Multicopper oxidase, type 3,Laccase,Multicopper oxidases, conserved site,Laccase, second cupredoxin domain,Laccase, first cupredoxin domain,Laccase, third cupredoxin domain
AT3G13672	623	885	1076	7	22	12	5.74642	1.8507e-66	4.75014e-64	TRUE		E3 ubiquitin-protein ligase SIN-like,TRAF-like,Seven-in-absentia protein, TRAF-like domain
AT1G02400	975	793	926	54	81	87	3.54726	3.59557e-66	9.12375e-64	TRUE	GA2OX6	Oxoglutarate/iron-dependent dioxygenase,Non-haem dioxygenase N-terminal domain,Isopenicillin N synthase-like
AT5G47530	829	640	737	34	49	49	3.98203	4.88225e-66	1.22495e-63	TRUE		DOMON domain,Cytochrome b561/ferric reductase transmembrane,Cytochrome b561 and DOMON domain-containing protein
AT5G17460	7531	9456	9691	341	498	733	4.02458	5.4749e-66	1.35838e-63	TRUE
AT5G24080	588	502	720	4	9	2	6.50585	2.48645e-65	6.10138e-63	TRUE		Protein kinase domain,S-locus glycoprotein domain,Serine/threonine-protein kinase, active site,Protein kinase-like domain superfamily,Protein kinase, ATP binding site,S-receptor-like serine/threonine-protein kinase,Bulb-type lectin domain superfamily,Bulb-type lectin domain
AT4G10960	1043	1053	1022	40	85	82	3.87045	3.10678e-65	7.54069e-63	TRUE	UGE5	UDP-glucose 4-epimerase,Nucleotide sugar epimerase,NAD(P)-binding domain,NAD(P)-binding domain superfamily
AT5G12420	1866	1399	1996	145	202	211	3.1814	4.66455e-65	1.11999e-62	TRUE		O-acyltransferase, WSD1, N-terminal,O-acyltransferase WSD1, C-terminal
AT3G48510	493	580	601	13	24	16	4.83913	8.51525e-65	2.02282e-62	TRUE
AT2G34610	620	421	619	10	16	12	5.24539	1.5104e-64	3.55024e-62	TRUE
AT3G03470	7267	9263	10036	358	786	491	3.96415	8.44628e-63	1.96464e-60	TRUE	CYP89A9	Cytochrome P450,Cytochrome P450, E-class, group I,Cytochrome P450, conserved site,Cytochrome P450 superfamily
AT1G01480	512	433	659	11	13	22	4.9451	2.85996e-62	6.5838e-60	TRUE	ACS2	Aminotransferases, class-I, pyridoxal-phosphate-binding site,Aminotransferase, class I/classII,Pyridoxal phosphate-dependent transferase, major region, subdomain 1,Pyridoxal phosphate-dependent transferase, subdomain 2,Pyridoxal phosphate-dependent transferase
AT5G25460	623	502	564	4148	6244	8076	-3.38756	8.06569e-62	1.83782e-59	TRUE		Domain of unknown function DUF642,Galactose-binding-like domain superfamily
AT5G03210	1651	2944	3663	11	17	47	6.42826	3.25955e-61	7.35211e-59	TRUE
AT2G46270	4330	5345	6254	298	586	409	3.57257	3.70247e-61	8.26762e-59	TRUE	GBF3	Basic-leucine zipper domain,G-box binding protein, multifunctional mosaic region
AT1G53470	1976	1770	3129	135	197	175	3.66431	5.19729e-61	1.14906e-58	TRUE	MSL4	Mechanosensitive ion channel MscS,LSM domain superfamily,Mechanosensitive ion channel MscS-like, plants/fungi
AT5G53120	4442	5012	5580	402	507	660	3.20977	5.79812e-61	1.26933e-58	TRUE	SPDS3	Spermidine/spermine synthases,S-adenosyl-L-methionine-dependent methyltransferase,Polyamine biosynthesis domain, conserved site,Polyamine biosynthesis domain,Spermidine/spermine synthase, eukaryotes,Spermidine synthase, tetramerisation domain,Spermidine synthase, tetramerisation domain superfamily
AT1G78070	6568	7302	8028	821	1219	1266	2.70163	9.24708e-61	2.00473e-58	TRUE		WD40 repeat,WD40/YVTN repeat-like-containing domain superfamily,WD40-repeat-containing domain,WD40 repeat, conserved site,WD40-repeat-containing domain superfamily
AT2G30010	38	18	23	771	981	790	-4.88183	9.34342e-61	2.00614e-58	TRUE	TBL45	PMR5 N-terminal domain,PC-Esterase,Trichome birefringence-like family,Trichome birefringence-like 45/PMR5
AT2G30550	3682	3303	3753	284	546	399	3.10004	9.44069e-61	2.00772e-58	TRUE		Fungal lipase-like domain,Alpha/Beta hydrolase fold
AT5G13200	1588	1625	1587	142	202	209	3.08091	1.31746e-60	2.77536e-58	TRUE		GRAM domain,PH-like domain superfamily
AT2G39800	84279	89317	94087	9072	13174	10248	2.99217	4.72833e-60	9.86762e-58	TRUE	P5CSA	GPR domain,Aspartate/glutamate/uridylate kinase,Glutamate/acetylglutamate kinase,Glutamate 5-kinase/delta-1-pyrroline-5-carboxylate synthase,Delta l-pyrroline-5-carboxylate synthetase,Aldehyde dehydrogenase domain,Aldehyde/histidinol dehydrogenase,Aldehyde dehydrogenase, N-terminal,Glutamate 5-kinase, conserved site,Gamma-glutamyl phosphate reductase GPR, conserved site,Acetylglutamate kinase-lik…
AT4G36600	933	1112	1654	41	43	67	4.46295	5.78912e-60	1.19695e-57	TRUE		Late embryogenesis abundant protein LEA
AT5G61440	47	26	37	783	800	1048	-4.49168	3.40116e-59	6.96769e-57	TRUE	ACHT5	Thioredoxin domain,Thioredoxin-like superfamily
AT1G73390	9004	12257	12737	898	1208	1126	3.32964	5.83868e-59	1.18525e-56	TRUE		BRO1 domain
AT3G23920	13324	14806	20816	1349	1669	1939	3.22905	5.98475e-59	1.20396e-56	TRUE	BAM1	Glycoside hydrolase, family 14B, plant,Glycoside hydrolase, family 14,Glycoside hydrolase superfamily,Glycoside hydrolase, family 14, conserved site
AT4G16760	19977	15577	18074	2002	3074	2708	2.75131	3.20505e-58	6.39006e-56	TRUE	ACX1	Acyl-CoA oxidase, C-terminal,Acyl-CoA oxidase/dehydrogenase, central domain,Acyl-CoA dehydrogenase/oxidase, N-terminal and middle domain superfamily,Acyl-CoA oxidase,Acyl-coenzyme A oxidase, N-terminal,Acyl-CoA dehydrogenase-like, C-terminal,Acyl-CoA dehydrogenase/oxidase, N-terminal domain superfamily
AT5G13580	3925	3917	4401	92	220	84	4.8075	4.5942e-58	9.07864e-56	TRUE	ABCG6	ABC transporter-like,AAA+ ATPase domain,ABC-2 type transporter,ABC transporter, conserved site,P-loop containing nucleoside triphosphate hydrolase
AT3G03440	1092	1209	1369	118	160	158	3.02292	1.43405e-57	2.80898e-55	TRUE		Armadillo,Armadillo-like helical,Armadillo-type fold
AT1G07720	10709	14704	13469	724	839	1186	3.74536	1.96486e-57	3.81525e-55	TRUE	KCS3	Very-long-chain 3-ketoacyl-CoA synthase,FAE1/Type III polyketide synthase-like protein,3-Oxoacyl-[acyl-carrier-protein (ACP)] synthase III, C-terminal,Thiolase-like
AT1G45249	4591	6044	6434	467	731	625	3.17955	3.12979e-57	6.02485e-55	TRUE	ABF2	Basic-leucine zipper domain,Transcription factor, Skn-1-like, DNA-binding domain superfamily
AT2G10940	2597	1414	2035	22752	29393	30657	-3.72707	3.47127e-57	6.62507e-55	TRUE		Bifunctional inhibitor/plant lipid transfer protein/seed storage helical domain,Hydrophobic seed protein,Bifunctional inhibitor/plant lipid transfer protein/seed storage helical domain superfamily
AT1G43160	2144	1058	1704	55	54	64	4.63626	5.47792e-57	1.03663e-54	TRUE	RAP2-6	AP2/ERF domain,DNA-binding domain superfamily,AP2/ERF domain superfamily
AT1G64110	7165	7427	9813	295	665	328	4.14942	1.05003e-56	1.95562e-54	TRUE		AAA+ ATPase domain,ATPase, AAA-type, core,ATPase, AAA-type, conserved site,P-loop containing nucleoside triphosphate hydrolase
AT5G20830	6378	3845	4507	218	319	399	3.89991	1.05094e-56	1.95562e-54	TRUE	SUS1	Sucrose synthase,Glycosyl transferase, family 1,Sucrose synthase, plant/cyanobacteria
AT4G21440	453	598	824	3	15	14	5.61662	2.26962e-56	4.18848e-54	TRUE	ATMYB102	SANT/Myb domain,Homeobox-like domain superfamily,Myb domain
AT2G35770	747	698	839	62	95	104	3.08736	2.37693e-56	4.35056e-54	TRUE	SCPL28	Peptidase S10, serine carboxypeptidase,Serine carboxypeptidase, serine active site,Alpha/Beta hydrolase fold
AT1G54575	1689	1710	2676	128	231	205	3.36837	3.01722e-56	5.4776e-54	TRUE
AT3G03341	1014	1268	1859	30	33	67	4.81327	5.53208e-56	9.9622e-54	TRUE
AT5G01520	5117	7422	8928	312	648	488	3.82404	1.79497e-55	3.20653e-53	TRUE		Zinc finger, RING-type, conserved site,Zinc finger, RING-type,Zinc finger, RING/FYVE/PHD-type
AT1G80820	1081	1119	1658	89	143	145	3.29347	2.76889e-55	4.9071e-53	TRUE	CCR2	NAD-dependent epimerase/dehydratase,NAD(P)-binding domain superfamily
AT4G31860	5456	4724	5090	482	789	571	3.00884	8.39669e-55	1.47636e-52	TRUE		PPM-type phosphatase, divalent cation binding,PPM-type phosphatase domain,Protein phosphatase 2C family,PPM-type phosphatase domain superfamily
AT3G22910	788	467	1128	8	13	21	5.53484	1.06541e-54	1.85864e-52	TRUE	ACA13	P-type ATPase,Cation-transporting P-type ATPase, N-terminal,Cation-transporting P-type ATPase, C-terminal,P-type ATPase, subfamily IIB,P-type ATPase, A domain superfamily,P-type ATPase, phosphorylation site,HAD superfamily,P-type ATPase, transmembrane domain superfamily,P-type ATPase, cytoplasmic domain N,HAD-like superfamily
AT2G36640	578	497	746	28	20	30	4.36721	2.43041e-54	4.20705e-52	TRUE	ECP63	Late embryogenesis abundant protein LEA
AT4G09600	445	468	638	6	0	3	6.78077	3.31085e-54	5.68703e-52	TRUE	GASA3	Gibberellin regulated protein
AT5G15970	27920	25157	27713	1786	3818	3677	3.11412	3.59022e-54	6.11981e-52	TRUE	KIN2
AT3G27250	3710	5142	4160	161	356	339	3.88855	4.18928e-54	7.08686e-52	TRUE
AT1G80110	1395	2045	2298	106	175	161	3.62892	6.12393e-54	1.02817e-51	TRUE	PP2B11	F-box domain,Phloem protein 2-like,F-box-like domain superfamily
AT1G13990	5684	5553	6609	455	810	958	2.98669	2.05228e-53	3.41996e-51	TRUE
AT5G22920	776	545	658	3837	5690	6210	-2.95259	2.20867e-53	3.65331e-51	TRUE	RZPF34	Zinc finger, RING-type,Zinc finger, CHY-type,Zinc finger, RING/FYVE/PHD-type,Zinc finger, CTCHY-type,Zinc finger, CHY-type superfamily,Zinc finger, CTCHY-type superfamily
AT5G63180	30	62	34	1268	1491	1307	-4.84617	2.74306e-53	4.50386e-51	TRUE		Pectate lyase,Pectin lyase fold/virulence factor,Pectin lyase fold,AmbAllergen
AT4G17030	1134	1231	1875	57	83	123	3.91295	1.1334e-52	1.84736e-50	TRUE	EXLB1	Major pollen allergen Lol pI,Expansin/pollen allergen, DPBB domain,Expansin, cellulose-binding-like domain,Expansin/Lol pI,RlpA-like protein, double-psi beta-barrel domain,Expansin, cellulose-binding-like domain superfamily,RlpA-like domain superfamily
AT3G04290	338	288	411	1691	2490	2208	-2.6161	2.06531e-52	3.3419e-50	TRUE	LTL1	GDSL lipase/esterase,GDSL lipase/esterase-like, plant,SGNH hydrolase superfamily
AT1G68840	877	1104	1310	6715	10407	12354	-3.11041	4.76618e-52	7.65675e-50	TRUE	RAV2	AP2/ERF domain,B3 DNA binding domain,DNA-binding pseudobarrel domain superfamily,DNA-binding domain superfamily,AP2/ERF domain superfamily
AT3G51895	1962	2026	2622	217	267	218	3.1473	8.56735e-52	1.36649e-49	TRUE	SULTR3;1	SLC26A/SulP transporter,STAS domain,SLC26A/SulP transporter domain,Sulphate anion transporter, conserved site,Sulfate transporter 3.1/3.2,STAS domain superfamily
AT1G58270	18436	18225	21744	2471	4045	4330	2.41598	9.00654e-52	1.42635e-49	TRUE	ZW9	MATH/TRAF domain,TRAF-like
AT4G28110	383	399	482	0	3	6	6.57433	1.06981e-51	1.68231e-49	TRUE	AtMYB41	SANT/Myb domain,Homeobox-like domain superfamily,Myb domain
AT1G50260	3017	2908	3038	316	532	398	2.81471	1.11687e-51	1.74404e-49	TRUE	NTMC2TYPE5.1	C2 domain,C2 domain superfamily
AT5G28520	1073	469	697	2	7	1	7.08138	1.2366e-51	1.91759e-49	TRUE	JAL40	Jacalin-like lectin domain,Jacalin-like lectin domain, plant,Jacalin-like lectin domain superfamily
AT2G34510	214	167	203	1233	1520	1724	-2.92033	2.07018e-51	3.18808e-49	TRUE		Domain of unknown function DUF642,Galactose-binding-like domain superfamily
AT4G34710	103268	124545	104303	5040	8656	4440	4.08588	3.70078e-51	5.66017e-49	TRUE	SPE2	Ornithine/DAP/Arg decarboxylase,Arginine decarboxylase,Alanine racemase/group IV decarboxylase, C-terminal,Orn/DAP/Arg decarboxylase 2, N-terminal,Orn/DAP/Arg decarboxylase 2, pyridoxal-phosphate binding site,Orn/DAP/Arg decarboxylase 2, conserved site,PLP-binding barrel
AT5G63350	350	486	469	1	9	9	5.78211	1.48928e-50	2.26229e-48	TRUE
AT3G44550	996	738	1043	61	94	58	3.60536	2.26345e-50	3.41506e-48	TRUE	FAR5	Male sterility, NAD-binding,Fatty acyl-CoA reductase,Fatty acyl-CoA reductase, C-terminal,NAD(P)-binding domain superfamily
AT1G56600	2334	3999	4093	53	180	122	4.75796	2.73165e-50	4.09382e-48	TRUE	GOLS2	Glycosyl transferase, family 8,Nucleotide-diphospho-sugar transferases,Galactinol synthase
AT3G57540	1136	1327	1463	127	200	204	2.8527	4.82553e-50	7.18361e-48	TRUE		Remorin, C-terminal
AT5G57050	4703	5531	6161	292	571	688	3.37343	5.83224e-50	8.62476e-48	TRUE	ABI2	PPM-type phosphatase, divalent cation binding,PPM-type phosphatase domain,Protein phosphatase 2C family,PPM-type phosphatase domain superfamily
AT1G58360	8926	10309	12181	1189	2034	1897	2.59561	9.6662e-50	1.42004e-47	TRUE	AAP1	Amino acid transporter, transmembrane domain
AT3G15350	1999	2087	2570	265	447	367	2.59406	1.66345e-49	2.42777e-47	TRUE		Glycosyl transferase, family 14
AT5G61820	30990	34325	32514	2592	2357	3224	3.47575	2.087e-49	3.02615e-47	TRUE		Stress up-regulated Nod 19
AT4G03820	1703	1842	2454	147	276	180	3.25339	3.30272e-49	4.75805e-47	TRUE		Protein of unknown function DUF3537
AT4G37370	4564	3968	2217	107	130	158	4.61366	8.44016e-49	1.20813e-46	TRUE	CYP81D8	Cytochrome P450,Cytochrome P450, E-class, group I,Cytochrome P450, conserved site,Cytochrome P450 superfamily
AT1G17940	3373	5178	6128	287	480	467	3.50432	8.94741e-49	1.27258e-46	TRUE		BRO1 domain
AT5G45670	228	187	261	1112	1719	2021	-2.80629	9.4879e-49	1.34092e-46	TRUE		GDSL lipase/esterase,GDSL lipase/esterase-like, plant,SGNH hydrolase superfamily
AT5G25610	99769	123486	148662	7430	7277	12227	3.6776	1.17957e-48	1.65659e-46	TRUE	RD22	BURP domain
AT5G53710	364	470	567	2	4	0	7.03137	1.28231e-48	1.78963e-46	TRUE
AT1G74460	1616	1333	1381	154	205	186	2.93462	2.47702e-47	3.43552e-45	TRUE		GDSL lipase/esterase,GDSL lipase/esterase-like, plant,SGNH hydrolase superfamily
AT5G15500	3689	5831	9010	30	118	159	5.64598	2.56772e-47	3.53934e-45	TRUE		Ankyrin repeat,Ankyrin repeat-containing domain,PGG domain,Ankyrin repeat-containing domain superfamily
AT1G73330	972	645	1213	6117	12952	11863	-3.37406	4.81078e-47	6.59048e-45	TRUE	ATDR4	Proteinase inhibitor I3, Kunitz legume,Kunitz inhibitor STI-like superfamily
AT1G74670	342	350	662	5138	7263	5453	-3.68489	6.8166e-47	9.28139e-45	TRUE	GASA6	Gibberellin regulated protein
AT4G05100	532	733	920	41	50	42	3.90122	8.34987e-47	1.13002e-44	TRUE	AtMYB74	SANT/Myb domain,Homeobox-like domain superfamily,Myb domain
AT4G33550	2074	2075	3227	70	114	204	4.13741	1.60692e-46	2.1616e-44	TRUE		Bifunctional inhibitor/plant lipid transfer protein/seed storage helical domain,Bifunctional inhibitor/plant lipid transfer protein/seed storage helical domain superfamily
AT1G79520	4143	3964	5927	362	567	734	3.02954	2.19319e-46	2.93258e-44	TRUE		Cation efflux protein,Cation efflux transmembrane domain superfamily,Cation efflux protein, cytoplasmic domain,Cation efflux protein, cytoplasmic domain superfamily
AT1G22690	146	92	118	1192	1271	1672	-3.4931	2.48816e-46	3.30717e-44	TRUE	GASA9	Gibberellin regulated protein
AT2G04350	7558	9258	11776	925	1323	1009	3.0561	2.73096e-46	3.60842e-44	TRUE	LACS8	AMP-dependent synthetase/ligase,AMP-binding, conserved site
AT1G05340	4150	4277	5118	138	337	435	3.8459	4.50565e-46	5.91831e-44	TRUE		Cysteine-rich transmembrane CYSTM domain
AT1G68570	1365	1276	1616	182	241	286	2.54541	5.16515e-46	6.7449e-44	TRUE	NPF3.1	Proton-dependent oligopeptide transporter family,MFS transporter superfamily
AT1G79900	319	414	431	13	26	17	4.24378	6.05108e-46	7.85585e-44	TRUE	BAC2	Mitochondrial carrier protein,Mitochondrial substrate/solute carrier,Mitochondrial carrier domain superfamily
AT5G10930	2136	2806	2733	199	364	363	3.02659	8.52887e-46	1.10087e-43	TRUE	CIPK5	Protein kinase domain,NAF domain,Serine/threonine-protein kinase, active site,Protein kinase-like domain superfamily,Protein kinase, ATP binding site,NAF/FISL domain,Calcium/calmodulin-dependent/calcium-dependent protein kinase
AT3G24310	353	336	301	8	15	15	4.5433	9.53533e-46	1.2237e-43	TRUE	MYB305	SANT/Myb domain,Homeobox-like domain superfamily,Myb domain
AT3G48520	627	478	503	21	50	35	3.84305	1.82137e-45	2.32407e-43	TRUE	CYP94B3	Cytochrome P450,Cytochrome P450, E-class, group I,Cytochrome P450 superfamily
AT1G69610	785	601	1059	58	94	91	3.25227	2.1115e-45	2.67897e-43	TRUE		Ribosomal protein L34Ae,Protein of unknown function DUF1666
AT3G08860	629	756	556	23	40	20	4.40022	2.19601e-45	2.77045e-43	TRUE	PYD4	Aminotransferase class-III,Pyridoxal phosphate-dependent transferase, major region, subdomain 1,Pyridoxal phosphate-dependent transferase, subdomain 2,Pyridoxal phosphate-dependent transferase
AT2G39110	1016	722	1057	68	90	124	3.23831	2.40802e-45	3.02085e-43	TRUE		Protein kinase domain,Protein kinase-like domain superfamily,Protein kinase, ATP binding site
AT1G23800	1928	1521	2084	237	390	377	2.43481	3.37362e-45	4.20197e-43	TRUE	ALDH2B7	Aldehyde dehydrogenase domain,Aldehyde dehydrogenase, cysteine active site,Aldehyde/histidinol dehydrogenase,Aldehyde dehydrogenase, N-terminal,Aldehyde dehydrogenase, glutamic acid active site
AT4G12980	260	293	324	1904	2133	2801	-2.9394	3.38717e-45	4.20197e-43	TRUE		DOMON domain,Cytochrome b561/ferric reductase transmembrane,Cytochrome b561 and DOMON domain-containing protein
AT4G17650	1547	1595	1873	251	375	358	2.32088	4.53138e-45	5.59037e-43	TRUE		Coenzyme Q-binding protein COQ10, START domain,START-like domain superfamily
AT1G03870	333	215	232	2527	3411	5258	-3.73418	5.31155e-45	6.51686e-43	TRUE	FLA9	FAS1 domain,FAS1 domain superfamily
AT2G18300	261	160	303	2937	4659	2717	-3.77345	9.47524e-45	1.15619e-42	TRUE		Myc-type, basic helix-loop-helix (bHLH) domain,Helix-loop-helix DNA-binding domain superfamily
AT5G22580	39	58	72	882	1192	2309	-4.50745	1.27967e-44	1.553e-42	TRUE		Dimeric alpha-beta barrel,Stress responsive alpha-beta barrel
AT1G02850	5437	4743	4722	611	754	688	2.79787	1.82933e-44	2.20805e-42	TRUE	BGLU11	Glycoside hydrolase family 1,Glycoside hydrolase superfamily,Glycosyl hydrolases family 1, N-terminal conserved site,Glycoside hydrolase family 1, active site
AT2G38310	247	188	214	2070	2318	4060	-3.617	2.92382e-44	3.51016e-42	TRUE	PYL4	Polyketide cyclase/dehydrase,START-like domain superfamily
AT5G05220	402	570	749	0	0	1	8.17538	4.21226e-44	5.02994e-42	TRUE
AT4G33150	18988	14169	15681	772	1668	793	3.82623	5.26865e-44	6.25793e-42	TRUE		Saccharopine dehydrogenase, NADP binding domain,LOR/SDH bifunctional enzyme, conserved domain,Alanine dehydrogenase/pyridine nucleotide transhydrogenase, NAD(H)-binding domain,Alanine dehydrogenase/pyridine nucleotide transhydrogenase, N-terminal,Saccharopine dehydrogenase, C-terminal,NAD(P)-binding domain superfamily
AT4G22240	15932	13316	20394	2430	3663	3286	2.35921	5.52679e-44	6.5298e-42	TRUE	PAP2	Plastid lipid-associated protein/fibrillin conserved domain
AT4G35190	333	344	486	5	23	20	4.45122	5.82555e-44	6.84656e-42	TRUE	LOG5	Cytokinin riboside 5'-monophosphate phosphoribohydrolase LOG,LOG family
AT1G05450	275	360	379	2	6	1	6.24035	6.67977e-44	7.80938e-42	TRUE		Bifunctional inhibitor/plant lipid transfer protein/seed storage helical domain,Bifunctional inhibitor/plant lipid transfer protein/seed storage helical domain superfamily
AT1G24580	1148	2188	2787	26	23	69	5.3789	6.73745e-44	7.8358e-42	TRUE		Zinc finger, RING-type,Zinc finger, RING/FYVE/PHD-type
AT3G17790	2922	3679	4151	371	391	409	3.1017	7.45236e-44	8.62234e-42	TRUE	PAP17	Calcineurin-like phosphoesterase domain, ApaH type,Acid phosphatase, type 5,Metallo-dependent phosphatase-like
AT4G03540	470	544	508	5	4	21	5.36543	1.17643e-43	1.3541e-41	TRUE		Casparian strip membrane protein,Domain of unknown function DUF588
AT2G02390	2702	2391	2916	367	633	487	2.40261	1.72867e-43	1.97955e-41	TRUE	ATGSTZ1	Glutathione S-transferase, N-terminal,Glutathione S-transferase, C-terminal,Glutathione S-transferases, class Zeta,Glutathione S-transferase, C-terminal-like,Glutathione S-transferases, class Zeta , C-terminal,Thioredoxin-like superfamily,Glutathione S-transferase, C-terminal domain superfamily,Glutathione S-transferases, class Zeta , N-terminal
AT2G35070	353	637	630	1	14	12	5.59418	1.77793e-43	2.02557e-41	TRUE		Coiled-coil domain-containing protein 90-like
[truncated: 8,081 more rows]

## Sheet: D
Down-regulated genes in TZF1H186Y OE after NaCl treatment
AT2G40610
AT2G06850
AT1G52190
AT5G25460
AT2G30010
AT5G61440
AT2G10940
AT5G22920
[truncated: 4,321 more rows]

## Sheet: E
differentially expressed genes in Col-0 after NaCl treatment
[truncated: 6,482 more rows]

[truncated: 2 more sheets: F, G]
