# Supplementary material for: Overexpression of stress granule protein TZF1 enhances salt stress tolerance by targeting ACA11 mRNA for degradation in Arabidopsis
Source: Front Plant Sci. 2024 May 8;15:1375478. doi: 10.3389/fpls.2024.1375478 (PMC11122021; doi:10.3389/fpls.2024.1375478)
Supplement: Supplementary file 3 [file Table_2.xlsx]

## Sheet: Mock
	Mock	Well Position	CT
PER61 F1	input of TZF1 OE	A1	33.3531
	input of TZF1 OE	A2	34.941
	input of TZF1 OE	A3	33.003
	IP of TZF1 OE	A4	37.9068
	IP of TZF1 OE	A5	35.6017
	IP of TZF1 OE	A6	36.101
	input of TZF1 H186Y OE	A7	34.7798
	input of TZF1 H186Y OE	A8	34.4758
	input of TZF1 H186Y OE	A9	34.7773
	IP of TZF1 H186Y OE	A10	38.5952
	IP of TZF1 H186Y OE	A11	36.7671
	IP of TZF1 H186Y OE	A12	35.5136
PER35 F1	input of TZF1 OE	B1	30.3878
	input of TZF1 OE	B2	30.2859
	input of TZF1 OE	B3	30.2956
	IP of TZF1 OE	B4	Undetermined
	IP of TZF1 OE	B5	34.9062
	IP of TZF1 OE	B6	Undetermined
	input of TZF1 H186Y OE	B7	32.0976
	input of TZF1 H186Y OE	B8	32.1204
	input of TZF1 H186Y OE	B9	32.1648
	IP of TZF1 H186Y OE	B10	36.5717
	IP of TZF1 H186Y OE	B11	36.5684
	IP of TZF1 H186Y OE	B12	34.1319
LecRK F1	input of TZF1 OE	C1	25.4039
	input of TZF1 OE	C2	25.2968
	input of TZF1 OE	C3	25.1882
	IP of TZF1 OE	C4	25.9006
	IP of TZF1 OE	C5	25.8834
	IP of TZF1 OE	C6	25.9329
	input of TZF1 H186Y OE	C7	25.2806
	input of TZF1 H186Y OE	C8	25.2942
	input of TZF1 H186Y OE	C9	25.2976
	IP of TZF1 H186Y OE	C10	26.3613
	IP of TZF1 H186Y OE	C11	26.2309
	IP of TZF1 H186Y OE	C12	26.1001
ARP1 F1	input of TZF1 OE	D1	30.8107
	input of TZF1 OE	D2	31.3127
	input of TZF1 OE	D3	30.5706
	IP of TZF1 OE	D4	32.6207
	IP of TZF1 OE	D5	33.1157
	IP of TZF1 OE	D6	33.5281
	input of TZF1 H186Y OE	D7	32.5751
	input of TZF1 H186Y OE	D8	32.3432
	input of TZF1 H186Y OE	D9	32.5463
	IP of TZF1 H186Y OE	D10	33.8026
	IP of TZF1 H186Y OE	D11	33.8337
	IP of TZF1 H186Y OE	D12	34.1488
EARLI1 F1	input of TZF1 OE	E1	33.0762
	input of TZF1 OE	E2	33.2829
	input of TZF1 OE	E3	32.7864
	IP of TZF1 OE	E4	36.9549
	IP of TZF1 OE	E5	35.9951
	IP of TZF1 OE	E6	38.5291
	input of TZF1 H186Y OE	E7	31.7612
	input of TZF1 H186Y OE	E8	31.7844
	input of TZF1 H186Y OE	E9	31.6052
	IP of TZF1 H186Y OE	E10	35.422
	IP of TZF1 H186Y OE	E11	36.8617
	IP of TZF1 H186Y OE	E12	35.8759
HSP90-5 F1	input of TZF1 OE	F1	Undetermined
	input of TZF1 OE	F2	Undetermined
	input of TZF1 OE	F3	Undetermined
	IP of TZF1 OE	F4	Undetermined
	IP of TZF1 OE	F5	Undetermined
	IP of TZF1 OE	F6	Undetermined
	input of TZF1 H186Y OE	F7	Undetermined
	input of TZF1 H186Y OE	F8	Undetermined
	input of TZF1 H186Y OE	F9	Undetermined
	IP of TZF1 H186Y OE	F10	Undetermined
	IP of TZF1 H186Y OE	F11	Undetermined
	IP of TZF1 H186Y OE	F12	Undetermined
ACA11 F1	input of TZF1 OE	G1	26.7268
	input of TZF1 OE	G2	26.7652
	input of TZF1 OE	G3	26.4597
	IP of TZF1 OE	G4	28.9728
	IP of TZF1 OE	G5	28.9508
	IP of TZF1 OE	G6	28.8636
	input of TZF1 H186Y OE	G7	27.2772
	input of TZF1 H186Y OE	G8	27.4139
	input of TZF1 H186Y OE	G9	27.351
	IP of TZF1 H186Y OE	G10	31.0477
	IP of TZF1 H186Y OE	G11	30.7702
	IP of TZF1 H186Y OE	G12	30.5511
KAT3 F1	input of TZF1 OE	H1	31.9573
	input of TZF1 OE	H2	31.9905
	input of TZF1 OE	H3	31.4893
	IP of TZF1 OE	H4	36.1489
	IP of TZF1 OE	H5	37.3918
	IP of TZF1 OE	H6	37.1765
	input of TZF1 H186Y OE	H7	31.6918
	input of TZF1 H186Y OE	H8	31.7828
	input of TZF1 H186Y OE	H9	32.1998
	IP of TZF1 H186Y OE	H10	37.1907
	IP of TZF1 H186Y OE	H11	32.2664
	IP of TZF1 H186Y OE	H12	Undetermined

## Sheet: NaCl treanment
	NaCl	Well Position	CT
PER61 F1	input of TZF1 OE	A1	34.3902
	input of TZF1 OE	A2	34.5529
	input of TZF1 OE	A3	35.0249
	IP of TZF1 OE	A4	Undetermined
	IP of TZF1 OE	A5	Undetermined
	IP of TZF1 OE	A6	36.311
	input of TZF1 H186Y OE	A7	33.9659
	input of TZF1 H186Y OE	A8	33.8918
	input of TZF1 H186Y OE	A9	35.6222
	IP of TZF1 H186Y OE	A10	35.4856
	IP of TZF1 H186Y OE	A11	Undetermined
	IP of TZF1 H186Y OE	A12	Undetermined
PER35 F1	input of TZF1 OE	B1	32.2201
	input of TZF1 OE	B2	32.0385
	input of TZF1 OE	B3	32.5033
	IP of TZF1 OE	B4	Undetermined
	IP of TZF1 OE	B5	Undetermined
	IP of TZF1 OE	B6	Undetermined
	input of TZF1 H186Y OE	B7	30.3037
	input of TZF1 H186Y OE	B8	30.6113
	input of TZF1 H186Y OE	B9	30.2684
	IP of TZF1 H186Y OE	B10	Undetermined
	IP of TZF1 H186Y OE	B11	Undetermined
	IP of TZF1 H186Y OE	B12	36.7154
LecRK F1	input of TZF1 OE	C1	26.2272
	input of TZF1 OE	C2	26.5376
	input of TZF1 OE	C3	26.5142
	IP of TZF1 OE	C4	27.8749
	IP of TZF1 OE	C5	27.581
	IP of TZF1 OE	C6	27.7204
	input of TZF1 H186Y OE	C7	26.5073
	input of TZF1 H186Y OE	C8	26.4356
	input of TZF1 H186Y OE	C9	26.5974
	IP of TZF1 H186Y OE	C10	28.0362
	IP of TZF1 H186Y OE	C11	28.0427
	IP of TZF1 H186Y OE	C12	28.0141
ARP1 F1	input of TZF1 OE	D1	32.9175
	input of TZF1 OE	D2	33.378
	input of TZF1 OE	D3	33.1714
	IP of TZF1 OE	D4	35.5622
	IP of TZF1 OE	D5	36.9808
	IP of TZF1 OE	D6	39.515
	input of TZF1 H186Y OE	D7	30.9425
	input of TZF1 H186Y OE	D8	31.2832
	input of TZF1 H186Y OE	D9	31.0632
	IP of TZF1 H186Y OE	D10	38.026
	IP of TZF1 H186Y OE	D11	Undetermined
	IP of TZF1 H186Y OE	D12	Undetermined
EARLI1 F1	input of TZF1 OE	E1	37.1527
	input of TZF1 OE	E2	38.2051
	input of TZF1 OE	E3	35.0525
	IP of TZF1 OE	E4	38.9055
	IP of TZF1 OE	E5	Undetermined
	IP of TZF1 OE	E6	35.4989
	input of TZF1 H186Y OE	E7	32.1044
	input of TZF1 H186Y OE	E8	32.5359
	input of TZF1 H186Y OE	E9	32.8002
	IP of TZF1 H186Y OE	E10	36.478
	IP of TZF1 H186Y OE	E11	Undetermined
	IP of TZF1 H186Y OE	E12	Undetermined
HSP90-5 F1	input of TZF1 OE	F1	Undetermined
	input of TZF1 OE	F2	Undetermined
	input of TZF1 OE	F3	Undetermined
	IP of TZF1 OE	F4	Undetermined
	IP of TZF1 OE	F5	Undetermined
	IP of TZF1 OE	F6	Undetermined
	input of TZF1 H186Y OE	F7	Undetermined
	input of TZF1 H186Y OE	F8	Undetermined
	input of TZF1 H186Y OE	F9	Undetermined
	IP of TZF1 H186Y OE	F10	Undetermined
	IP of TZF1 H186Y OE	F11	Undetermined
	IP of TZF1 H186Y OE	F12	Undetermined
ACA11 F1	input of TZF1 OE	G1	28.9468
	input of TZF1 OE	G2	28.9819
	input of TZF1 OE	G3	28.6219
	IP of TZF1 OE	G4	31.8288
	IP of TZF1 OE	G5	32.3023
	IP of TZF1 OE	G6	32.1018
	input of TZF1 H186Y OE	G7	26.6832
	input of TZF1 H186Y OE	G8	26.4417
	input of TZF1 H186Y OE	G9	26.8287
	IP of TZF1 H186Y OE	G10	33.019
	IP of TZF1 H186Y OE	G11	33.8979
	IP of TZF1 H186Y OE	G12	32.6279
KAT3 F1	input of TZF1 OE	H1	33.6394
	input of TZF1 OE	H2	34.6178
	input of TZF1 OE	H3	33.9575
	IP of TZF1 OE	H4	Undetermined
	IP of TZF1 OE	H5	Undetermined
	IP of TZF1 OE	H6	Undetermined
	input of TZF1 H186Y OE	H7	31.7893
	input of TZF1 H186Y OE	H8	31.7133
	input of TZF1 H186Y OE	H9	32.4946
	IP of TZF1 H186Y OE	H10	Undetermined
	IP of TZF1 H186Y OE	H11	Undetermined
	IP of TZF1 H186Y OE	H12	Undetermined
