# Supplementary material for: Overexpression of stress granule protein TZF1 enhances salt stress tolerance by targeting ACA11 mRNA for degradation in Arabidopsis
Source: Front Plant Sci. 2024 May 8;15:1375478. doi: 10.3389/fpls.2024.1375478 (PMC11122021; doi:10.3389/fpls.2024.1375478)
Supplement: Supplementary file 4 [file Table_3.xlsx]

## Sheet: Mock
	Mock	Well Position	CT
LecRK F2	IP of TZF1 OE	C1	39.0907
	IP of TZF1 OE	C2	Undetermined
	IP of TZF1 OE	C3	Undetermined
	input of TZF1 OE	C4	34.9138
	input of TZF1 OE	C5	34.5848
	input of TZF1 OE	C6	36.2073
	IP of TZF1 H186Y OE	C7	Undetermined
	IP of TZF1 H186Y OE	C8	Undetermined
	IP of TZF1 H186Y OE	C9	37.0793
	input of TZF1 H186Y OE	C10	33.9566
	input of TZF1 H186Y OE	C11	34.6725
	input of TZF1 H186Y OE	C12	34.3255
LecRK CK	IP of TZF1 OE	D1	Undetermined
	IP of TZF1 OE	D2	Undetermined
	IP of TZF1 OE	D3	Undetermined
	input of TZF1 OE	D4	36.0085
	input of TZF1 OE	D5	36.6828
	input of TZF1 OE	D6	36.8652
	IP of TZF1 H186Y OE	D7	Undetermined
	IP of TZF1 H186Y OE	D8	Undetermined
	IP of TZF1 H186Y OE	D9	Undetermined
	input of TZF1 H186Y OE	D10	36.5049
	input of TZF1 H186Y OE	D11	35.8631
	input of TZF1 H186Y OE	D12	37.5371
ACA9 F1	IP of TZF1 OE	E1	33.6192
	IP of TZF1 OE	E2	34.4111
	IP of TZF1 OE	E3	33.9865
	input of TZF1 OE	E4	32.6017
	input of TZF1 OE	E5	33.0918
	input of TZF1 OE	E6	33.4541
	IP of TZF1 H186Y OE	E7	34.7401
	IP of TZF1 H186Y OE	E8	34.5048
	IP of TZF1 H186Y OE	E9	34.0502
	input of TZF1 H186Y OE	E10	23.493
	input of TZF1 H186Y OE	E11	33.1745
	input of TZF1 H186Y OE	E12	32.1769
ACA9 F2	IP of TZF1 OE	F1	37.5436
	IP of TZF1 OE	F2	Undetermined
	IP of TZF1 OE	F3	Undetermined
	input of TZF1 OE	F4	34.2602
	input of TZF1 OE	F5	33.5658
	input of TZF1 OE	F6	33.8118
	IP of TZF1 H186Y OE	F7	36.3279
	IP of TZF1 H186Y OE	F8	Undetermined
	IP of TZF1 H186Y OE	F9	Undetermined
	input of TZF1 H186Y OE	F10	34.9477
	input of TZF1 H186Y OE	F11	34.3022
	input of TZF1 H186Y OE	F12	35.0361
ACA9 CK	IP of TZF1 OE	G1	Undetermined
	IP of TZF1 OE	G2	Undetermined
	IP of TZF1 OE	G3	Undetermined
	input of TZF1 OE	G4	39.2411
	input of TZF1 OE	G5	39.0101
	input of TZF1 OE	G6	38.7388
	IP of TZF1 H186Y OE	G7	Undetermined
	IP of TZF1 H186Y OE	G8	Undetermined
	IP of TZF1 H186Y OE	G9	Undetermined
	input of TZF1 H186Y OE	G10	Undetermined
	input of TZF1 H186Y OE	G11	39.2677
	input of TZF1 H186Y OE	G12	Undetermined

## Sheet: NaCl treatment
	NaCl	Well Position	CT
LecRK F2	IP of TZF1 OE	C1	36.3552
	IP of TZF1 OE	C2	39.0378
	IP of TZF1 OE	C3	36.07
	input of TZF1 OE	C4	32.4261
	input of TZF1 OE	C5	32.717
	input of TZF1 OE	C6	32.2788
	IP of TZF1 H186Y OE	C7	37.5432
	IP of TZF1 H186Y OE	C8	36.0645
	IP of TZF1 H186Y OE	C9	Undetermined
	input of TZF1 H186Y OE	C10	32.9499
	input of TZF1 H186Y OE	C11	33.25
	input of TZF1 H186Y OE	C12	33.0626
LecRK CK(F3)	IP of TZF1 OE	D1	Undetermined
	IP of TZF1 OE	D2	Undetermined
	IP of TZF1 OE	D3	Undetermined
	input of TZF1 OE	D4	35.1901
	input of TZF1 OE	D5	35.9118
	input of TZF1 OE	D6	36.0009
	IP of TZF1 H186Y OE	D7	Undetermined
	IP of TZF1 H186Y OE	D8	Undetermined
	IP of TZF1 H186Y OE	D9	38.2165
	input of TZF1 H186Y OE	D10	37.0183
	input of TZF1 H186Y OE	D11	35.4365
	input of TZF1 H186Y OE	D12	38.1546
ACA9 F1	IP of TZF1 OE	E1	33.5127
	IP of TZF1 OE	E2	34.1397
	IP of TZF1 OE	E3	34.0903
	input of TZF1 OE	E4	33.0339
	input of TZF1 OE	E5	33.6262
	input of TZF1 OE	E6	33.5935
	IP of TZF1 H186Y OE	E7	34.1269
	IP of TZF1 H186Y OE	E8	33.4634
	IP of TZF1 H186Y OE	E9	34.1597
	input of TZF1 H186Y OE	E10	32.9955
	input of TZF1 H186Y OE	E11	32.8884
	input of TZF1 H186Y OE	E12	32.0542
ACA9 F2	IP of TZF1 OE	F1	Undetermined
	IP of TZF1 OE	F2	Undetermined
	IP of TZF1 OE	F3	Undetermined
	input of TZF1 OE	F4	34.1198
	input of TZF1 OE	F5	34.6376
	input of TZF1 OE	F6	35.7171
	IP of TZF1 H186Y OE	F7	Undetermined
	IP of TZF1 H186Y OE	F8	Undetermined
	IP of TZF1 H186Y OE	F9	Undetermined
	input of TZF1 H186Y OE	F10	33.5231
	input of TZF1 H186Y OE	F11	33.9068
	input of TZF1 H186Y OE	F12	33.4516
ACA9 CK(F3)	IP of TZF1 OE	G1	Undetermined
	IP of TZF1 OE	G2	Undetermined
	IP of TZF1 OE	G3	Undetermined
	input of TZF1 OE	G4	Undetermined
	input of TZF1 OE	G5	Undetermined
	input of TZF1 OE	G6	Undetermined
	IP of TZF1 H186Y OE	G7	Undetermined
	IP of TZF1 H186Y OE	G8	Undetermined
	IP of TZF1 H186Y OE	G9	Undetermined
	input of TZF1 H186Y OE	G10	33.019
	input of TZF1 H186Y OE	G11	33.8979
	input of TZF1 H186Y OE	G12	32.6279
